# Supplementary material for: Power law fitness landscapes and their ability to predict fitness
Source: Heredity (Edinb). 2018 Sep 6;121(5):482–98. doi: 10.1038/s41437-018-0143-5 (PMC6180038; doi:10.1038/s41437-018-0143-5)
Supplement: Supplementary file 10 — Supplemental File 1 [file 41437_2018_143_MOESM10_ESM.xls]

## Sheet: fitness_824_SD01
T0	A0	0.309996	0.318779	0.162945	0.102881	0.0741985	0.0614598	0.027666	0.0209361
T0	A0	0.248329	0.119094	0.0543899	0.0315001	0.0198715	0.0155242	0.00837109	0.00508854
T0	A0	0.248528	0.170935	0.0853187	0.0409553	0.0310726	0.0263825	0.0168495	0.0109533
T0	A0	0.23835	0.156539	0.0900459	0.0560454	0.0377834	0.0354754	0.0220084	0.0160243
T0	A0	0.248736	0.12526	0.0659043	0.0433202	0.0289722	0.0323458	0.0153877	0.011998
T0	A0	0.348159	0.24559	0.126741	0.0659581	0.0462117	0.0527113	0.0471979	0.031878
T0	A0	0.256847	0.123107	0.0548694	0.031963	0.0240161	0.0133657	0.00936387	0.00452899
T0	A0	0.22211	0.18624	0.119845	0.0970036	0.0622556	0.0341621	0.0231652	0.0234134
T0	A0	0.266134	0.302842	0.149384	0.0943802	0.0686844	0.040531	0.023973	0.0155318
T0	A0	0.426724	0.222686	0.11498	0.0617761	0.046535	0.0317939	0.0187339	0.011515
T0	A0	0.517256	0.375454	0.207604	0.131151	0.0894144	0.0909647	0.0718294	0.0607481
T0	A0	0.338491	0.172425	0.079816	0.0496325	0.0314897	0.0312184	0.0246812	0.0229756
T0	A0	0.180486	0.123217	0.0673185	0.0439671	0.0331242	0.0201929	0.010537	0.00456019
T0	A0	0.270273	0.250489	0.14702	0.11779	0.0788621	0.0638642	0.0356852	0.0259898
T0	A0	0.704094	0.669563	0.506829	0.393152	0.32975	0.256246	0.161612	0.136576
T0	A0	0.776721	0.67054	0.443535	0.308818	0.246359	0.199286	0.13899	0.118465
T0	A0	0.748139	0.671916	0.497968	0.383913	0.325294	0.249872	0.122519	0.08302
T0	A0	0.481497	0.387832	0.216183	0.136556	0.108817	0.0812788	0.0522816	0.0365792
T0	A0	0.436945	0.3042	0.148449	0.0804117	0.04782	0.0443775	0.0232796	0.0112112
T0	A0	0.352531	0.273334	0.132744	0.0869565	0.0545971	0.0544885	0.0321888	0.0198292
T0	A0	0.266243	0.147505	0.0699258	0.0554883	0.0309694	0.0276154	0.0118553	0.00687355
T0	A0	0.247461	0.170154	0.0781918	0.0474693	0.0341804	0.0252152	0.0149555	0.00714645
T0	A0	0.214505	0.183308	0.108702	0.066889	0.0414747	0.0329001	0.0140816	0.0110057
T0	A0	0.220771	0.32028	0.163803	0.0821932	0.0706166	0.0420475	0.0268003	0.0200202
T0	A0	0.266631	0.24704	0.143753	0.0859002	0.0500855	0.0457051	0.0241541	0.0201609
T0	A0	0.196952	0.281051	0.15187	0.10268	0.0789183	0.0470956	0.0236188	0.014743
T0	A0	0.484784	0.451453	0.417736	0.296507	0.222544	0.0538798	0.0404553	0.0237109
T0	A0	0.513238	0.497541	0.432856	0.301363	0.196001	0.0404563	0.0449022	0.0198624
T0	A0	0.519371	0.349843	0.243748	0.128506	0.0654606	0.0212766	0.0235392	0.0120976
T0	A0	0.365914	0.377565	0.324105	0.200274	0.162119	0.124556	0.16709	0.0784053
T0	A0	0.430343	0.38727	0.386736	0.232021	0.186647	0.162622	0.143589	0.0879453
T0	A0	0.428248	0.47318	0.380438	0.240957	0.230336	0.174034	0.196664	0.115731
T0	A0	0.362137	0.440772	0.374622	0.287746	0.290505	0.288079	0.29542	0.206002
T0	A0	0.435152	0.558364	0.492823	0.363464	0.373468	0.327814	0.348548	0.330817
T0	A0	0.411273	0.473619	0.433381	0.400476	0.361687	0.328692	0.500672	0.376577
T0	A0	0.222718	0.331125	0.293877	0.2578	0.194417	0.0890482	0.0698483	0.088785
T0	A0	0.152395	0.169205	0.130807	0.0754286	0.0701866	0.0348462	0.0342466	0.0153846
T0	A0	0.246169	0.226261	0.159804	0.0999889	0.0748697	0.0385769	0.0269656	0.0172842
T0	A0	0.358547	0.3077	0.221412	0.136934	0.115626	0.0525217	0.0370757	0.131418
T0	A0	0.306638	0.225759	0.13501	0.0899437	0.0715401	0.0511628	0.0395439	0.0349447
T0	A0	0.358178	0.283169	0.175008	0.128571	0.134908	0.0826472	0.0669027	0.0588446
T0	A0	0.435782	0.327992	0.218691	0.141559	0.119474	0.0644598	0.0423344	0.0396635
T0	A0	0.416	0.312306	0.223295	0.164264	0.123269	0.0915762	0.0823553	0.0863744
T0	A0	0.41891	0.308784	0.223708	0.167649	0.179789	0.146981	0.154286	0.172756
T0	A0	0.353437	0.331801	0.274854	0.165157	0.133333	0.0954762	0.0627091	0.0416561
T0	A0	0.311096	0.312817	0.257104	0.19026	0.171469	0.120284	0.0801416	0.0445526
T0	A0	0.359637	0.333638	0.281551	0.215662	0.208573	0.148277	0.112113	0.0654217
T0	A0	0.361477	0.358418	0.313861	0.230363	0.18902	0.120171	0.0871714	0.0599033
T0	A0	0.375041	0.316471	0.310506	0.196442	0.160144	0.112639	0.0799479	0.055583
T0	A0	0.281515	0.337609	0.279167	0.186675	0.115466	0.0793777	0.0669539	0.0540309
T0	A0	0.363488	0.318644	0.295138	0.18717	0.112082	0.095708	0.073051	0.0538981
T0	A0	0.431113	0.411555	0.358981	0.258614	0.164714	0.118215	0.095273	0.0804124
T0	A0	0.409743	0.403006	0.324168	0.22944	0.145724	0.105166	0.0846452	0.0645083
T0	A0	0.338345	0.318802	0.303919	0.208684	0.139735	0.102025	0.0716603	0.0680248
T8	A1	0.410206	0.356814	0.323403	0.309264	0.239811	0.183839	0.16852	0.107891
T8	A2	0.353027	0.299951	0.251683	0.251448	0.202909	0.138811	0.134954	0.129304
T8	A3	0.403099	0.343561	0.31549	0.251065	0.225793	0.136285	0.125394	0.114091
T8	A4	0.456452	0.327653	0.299619	0.278369	0.211649	0.144003	0.136543	0.0915538
T8	A5	0.427636	0.397918	0.313768	0.301394	0.211524	0.164831	0.128836	0.0983063
T8	A6	0.422034	0.36283	0.358656	0.363505	0.289453	0.211407	0.206389	0.237013
T8	A7	0.326593	0.50469	0.484995	0.361273	0.291156	0.20855	0.208952	0.253108
T8	A8	0.284038	0.345485	0.373884	0.292112	0.241749	0.185788	0.195896	0.182369
T8	A9	0.233146	0.419013	0.39385	0.321816	0.294252	0.235735	0.160822	0.130054
T8	A10	0.428429	0.338925	0.331732	0.336933	0.277387	0.202266	0.184161	0.203501
T8	A11	0.479551	0.383977	0.350938	0.331639	0.290431	0.247935	0.210843	0.167677
T8	A12	0.331165	0.416329	0.391242	0.27156	0.260513	0.221139	0.204955	0.224568
T8	A1	0.39413	0.321467	0.244768	0.232891	0.195581	0.139043	0.0940588	0.0730638
T8	A2	0.427992	0.316884	0.28265	0.233404	0.159029	0.1226	0.0885437	0.0740407
T8	A3	0.487159	0.457205	0.421086	0.375744	0.29861	0.203468	0.170861	0.137294
T8	A4	0.428775	0.307582	0.263326	0.195548	0.141328	0.122842	0.0910301	0.0598615
T8	A5	0.411038	0.305765	0.247029	0.158442	0.11169	0.0937747	0.0682603	0.065136
T8	A6	0.378449	0.382609	0.301101	0.2284	0.149861	0.110873	0.081745	0.0595384
T8	A7	0.362037	0.277606	0.229734	0.16649	0.146199	0.0912779	0.188497	0.0902667
T8	A8	0.346679	0.305999	0.262697	0.200202	0.17098	0.11486	0.0795634	0.0888189
T8	A9	0.329739	0.327013	0.266714	0.202987	0.170435	0.13527	0.115688	0.134761
T8	A10	0.3481	0.316719	0.27226	0.24575	0.171416	0.145	0.0910374	0.0603359
T8	A11	0.415541	0.414114	0.377531	0.336087	0.209731	0.189336	0.140747	0.115088
T8	A12	0.38096	0.432874	0.366256	0.258377	0.21062	0.143648	0.139112	0.174076
T16	A1	0.379369	0.414478	0.302758	0.220473	0.190929	0.0927229	0.06139	0.0354781
T16	A2	0.296196	0.335018	0.306929	0.249107	0.216174	0.130928	0.108544	0.0593465
T16	A3	0.741329	0.769521	0.741115	0.634575	0.607223	0.415816	0.32847	0.162643
T16	A4	0.474544	0.495935	0.369951	0.333613	0.21097	0.113909	0.109787	0.0628312
T16	A5	0.440777	0.541537	0.465035	0.383852	0.244003	0.153878	0.093011	0.0573202
T16	A6	0.137754	0.230126	0.198346	0.113298	0.0557802	0.0294362	0.0213731	0.0166236
T16	A7	0.555197	0.443122	0.310718	0.263872	0.15309	0.0996549	0.0664591	0.051783
T16	A8	0.587583	0.546222	0.437826	0.409254	0.332952	0.195801	0.124525	0.0861676
T16	A9	0.509059	0.440919	0.335379	0.298223	0.254257	0.150736	0.108476	0.07198
T16	A10	0.324591	0.416976	0.347929	0.324747	0.293616	0.168743	0.152745	0.106607
T16	A12	0.163638	0.146615	0.102496	0.0769147	0.0634336	0.0319949	0.0300857	0.0154408
T16	A1	0.337805	0.1933	0.117187	0.0590097	0.0474892	0.0209171	0.00856669	0.00903775
T16	A2	0.57406	0.459955	0.36503	0.186653	0.119108	0.051592	0.0130329	0.00526316
T16	A3	0.46871	0.348896	0.212465	0.146351	0.0851106	0.045542	0.0366456	0.0136054
T16	A4	0.685007	0.510081	0.363243	0.291732	0.211099	0.131377	0.0971168	0.0536746
T16	A5	0.543868	0.406479	0.223834	0.12733	0.0837351	0.0469186	0.0303845	0.0110544
T16	A6	0.478586	0.534587	0.489229	0.365985	0.300782	0.201705	0.172312	0.101745
T16	A7	0.4221	0.315668	0.176403	0.116737	0.0726536	0.0748019	0.0409215	0.0507881
T16	A8	0.49405	0.347538	0.214016	0.15707	0.095153	0.0612793	0.0268074	0.0218623
T16	A9	0.379102	0.283254	0.190796	0.102149	0.0580638	0.0435592	0.0339937	0.0175439
T16	A10	0.359616	0.297386	0.282679	0.185803	0.157307	0.132652	0.0966399	0.0843965
T16	A12	0.648667	0.556231	0.390129	0.229736	0.156436	0.136174	0.110592	0.0948571
T16	A1	0.11675	0.128516	0.0605704	0.0311146	0.0140137	0.00841312	0.00606438	0.00318005
T16	A2	0.486701	0.514999	0.451609	0.359626	0.262371	0.142207	0.0959208	0.0426509
T16	A3	0.242383	0.210499	0.111042	0.0407273	0.0263324	0.0157771	0.00875657	0.00392846
T16	A4	0.13399	0.273251	0.210753	0.0887783	0.0571186	0.0319446	0.0195977	0.00993892
T16	A5	0.260332	0.39621	0.288118	0.124843	0.0311346	0.0120195	0.00595736	0.00397698
T16	A6	0.24314	0.354913	0.27769	0.22449	0.132377	0.0917212	0.0899597	0.0576102
T16	A7	0.068839	0.168317	0.142241	0.0691649	0.0334888	0.0253582	0.0163901	0.00755985
T16	A8	0.185789	0.365178	0.307435	0.164655	0.0654225	0.0487023	0.0366368	0.0225477
T16	A9	0.189556	0.24443	0.193802	0.108529	0.0414414	0.0319943	0.013132	0.00634227
T16	A10	0.223569	0.36934	0.326405	0.148133	0.0562164	0.0462434	0.0587749	0.0493002
T16	A12	0.349281	0.526924	0.41705	0.232933	0.138501	0.101493	0.07122	0.0346384
T32	A1	0.322643	0.269114	0.165299	0.119594	0.0359426	0.0143133	0.0115045	0.00415386
T32	A2	0.262315	0.199492	0.0744658	0.0293364	0.00799007	0.00252719	0.00123269	0.000270256
T32	A3	0.546456	0.473417	0.368625	0.265597	0.118033	0.0357754	0.0234116	0.0105443
T32	A4	0.241083	0.225368	0.116976	0.082439	0.0425345	0.0172205	0.0130952	0.00429387
T32	A5	0.456162	0.38472	0.329828	0.226955	0.164941	0.130512	0.0778682	0.044878
T32	A6	0.162032	0.156877	0.0941396	0.0610102	0.0252015	0.00414643	0.00345443	0.00161103
T32	A7	0.429014	0.291998	0.190566	0.144261	0.0686988	0.0170145	0.0156299	0.00703445
T32	A8	0.464331	0.302763	0.209061	0.169511	0.0917425	0.0496423	0.0363468	0.0140352
T32	A9	0.653897	0.554768	0.416118	0.322883	0.130491	0.0496186	0.0405758	0.0219625
T32	A10	0.531641	0.532761	0.49118	0.444936	0.298642	0.204262	0.170403	0.0898225
T32	A12	0.685363	0.565597	0.520231	0.452076	0.269601	0.209672	0.182409	0.110848
T32	A1	0.449926	0.597748	0.496531	0.393479	0.305105	0.196342	0.112251	0.0765831
T32	A2	0.313298	0.280973	0.153513	0.0909974	0.039771	0.0221406	0.00756815	0.00268543
T32	A3	0.353476	0.273256	0.230388	0.174734	0.120976	0.0777102	0.0426756	0.0245544
T32	A4	0.441717	0.303958	0.273579	0.189618	0.144863	0.0949268	0.0534423	0.0372174
T32	A5	0.374062	0.347587	0.280621	0.254825	0.17586	0.113237	0.07245	0.0481969
T32	A6	0.429187	0.395408	0.333333	0.262159	0.176714	0.115524	0.0734081	0.0509093
T32	A7	0.431992	0.366741	0.289264	0.270595	0.152432	0.117738	0.0845248	0.0758065
T32	A8	0.404408	0.323695	0.297399	0.230667	0.131676	0.106524	0.0587837	0.0366277
T32	A9	0.485229	0.511683	0.466874	0.468558	0.322779	0.215583	0.157685	0.145979
T32	A10	0.227	0.402445	0.415032	0.437941	0.412812	0.424451	0.329689	0.264463
T32	A12	0.51488	0.346805	0.32417	0.286418	0.24788	0.179612	0.123249	0.081575
T32	A1	0.392724	0.396234	0.446841	0.359548	0.23777	0.162612	0.102408	0.0564773
T32	A2	0.247191	0.511848	0.433241	0.258681	0.120697	0.0640512	0.0282085	0.0144013
T32	A3	0.349373	0.339075	0.299533	0.249745	0.136353	0.093116	0.0624261	0.0411288
T32	A4	0.368707	0.329055	0.295826	0.174924	0.130009	0.0870032	0.0580415	0.0411685
T32	A5	0.234368	0.38346	0.356375	0.295872	0.212235	0.144397	0.101754	0.0809689
T32	A6	0.309063	0.358527	0.354839	0.256316	0.162515	0.137045	0.0925055	0.0688406
T32	A7	0.328917	0.409235	0.34102	0.289273	0.187609	0.123087	0.0972289	0.068612
T32	A8	0.316211	0.325864	0.245987	0.17741	0.125783	0.0694969	0.0457122	0.0272804
T32	A9	0.487212	0.614572	0.538918	0.4278	0.326542	0.205509	0.153243	0.105968
T32	A10	0.382767	0.307505	0.336986	0.307096	0.273897	0.256824	0.22782	0.140622
T32	A12	0.55767	0.509923	0.556779	0.526165	0.460547	0.339229	0.293887	0.21163
T48	A1	0.304613	0.218675	0.110871	0.084299	0.0423466	0.0221149	0.0259907	0.0113962
T48	A2	0.285271	0.240918	0.121748	0.0475724	0.0174886	0.00436559	0.00384186	0.00142673
T48	A3	0.268248	0.161832	0.105361	0.0833697	0.0408912	0.00826379	0.00743037	0.00350733
T48	A4	0.522508	0.359778	0.245912	0.126946	0.0583198	0.0247114	0.0205877	0.00755621
T48	A5	0.432462	0.307773	0.194939	0.104534	0.0537957	0.0120045	0.0091034	0.00502488
T48	A6	0.505993	0.370507	0.211467	0.120735	0.0572752	0.0101912	0.00924708	0.00417186
T48	A7	0.328861	0.264181	0.158813	0.0853868	0.0382854	0.00722352	0.00599586	0.00445038
T48	A8	0.239401	0.135822	0.0755991	0.0414997	0.0213692	0.00700148	0.00638269	0.00606912
T48	A9	0.184502	0.129831	0.0744437	0.0493653	0.0221852	0.00544259	0.00351474	0.00169797
T48	A10	0.258318	0.293972	0.226789	0.144409	0.112813	0.0734483	0.0647945	0.0294026
T48	A12	0.214919	0.194331	0.118073	0.0828036	0.0433485	0.0281058	0.017109	0.0117184
T48	A1	0.269826	0.222915	0.163222	0.140399	0.0750355	0.0378996	0.0252129	0.0129796
T48	A2	0.800112	0.841768	0.900356	0.780535	0.650237	0.349878	0.203081	0.0887231
T48	A3	0.549344	0.388713	0.298543	0.203962	0.137238	0.075357	0.0474003	0.0251363
T48	A4	0.504676	0.310017	0.214332	0.142255	0.107958	0.0422094	0.0248807	0.0134939
T48	A5	0.437529	0.318023	0.230268	0.166191	0.123266	0.062071	0.041948	0.0359623
T48	A6	0.441446	0.328652	0.279769	0.213416	0.120497	0.0691625	0.048048	0.0351242
T48	A7	0.386344	0.252813	0.208516	0.149054	0.11539	0.0604598	0.0409395	0.0270635
T48	A8	0.335892	0.243649	0.157882	0.0992454	0.0685039	0.0367675	0.0199166	0.0119985
T48	A9	0.432312	0.321472	0.257312	0.21206	0.129438	0.0676197	0.0518323	0.0396862
T48	A10	0.458026	0.240331	0.206964	0.173674	0.143364	0.0773856	0.0554523	0.0245103
T48	A12	0.620132	0.340968	0.269242	0.232686	0.196227	0.113101	0.110544	0.0661449
T48	A1	0.490993	0.401737	0.286461	0.189156	0.131877	0.0622906	0.0487637	0.0325338
T48	A2	0.269004	0.216155	0.136087	0.084086	0.0441557	0.0189258	0.0119697	0.00549451
T48	A3	0.595938	0.469174	0.484318	0.404177	0.269522	0.157609	0.121153	0.0807946
T48	A4	0.370114	0.414827	0.316772	0.24949	0.143711	0.0824029	0.0493765	0.0314902
T48	A5	0.291762	0.277829	0.307791	0.223466	0.150886	0.0900986	0.0682889	0.0591849
T48	A6	0.0568617	0.0214962	0.0172101	0.0140453	0.010899	0.00681061	0.00586304	0.00455833
T48	A7	0.334302	0.262723	0.188427	0.14245	0.110124	0.0633472	0.049057	0.0369214
T48	A8	0.302333	0.182577	0.158973	0.10878	0.0675631	0.0366195	0.0203292	0.0129429
T48	A9	0.452987	0.227936	0.131565	0.0923598	0.0626308	0.0358998	0.0283049	0.0226554
T48	A10	0.546527	0.493266	0.468132	0.415726	0.285953	0.177549	0.123012	0.0864138
T48	A12	0.0980505	0.0838243	0.091879	0.103919	0.0858285	0.0576271	0.0452835	0.0332283
T63	A1	0.472459	0.320065	0.181129	0.0948412	0.0437345	0.00811001	0.00609933	0.00311167
T63	A2	0.213721	0.0989882	0.0239677	0.00822364	0.00261222	0.000891947	0.000223297	0.000279455
T63	A3	0.557229	0.403049	0.375882	0.256929	0.146458	0.0361218	0.020132	0.0102055
T63	A4	0.389159	0.274034	0.190838	0.11729	0.0522568	0.0172772	0.0110111	0.00300129
T63	A5	0.37039	0.257113	0.154829	0.0779317	0.0315191	0.00552097	0.00356264	0.00171661
T63	A6	0.334411	0.301132	0.233469	0.15143	0.109133	0.0680885	0.0518087	0.0240724
T63	A7	0.587079	0.527813	0.463334	0.355751	0.223388	0.0559441	0.0305956	0.0166375
T63	A8	0.363411	0.214226	0.127103	0.0749682	0.0341899	0.0135742	0.00924028	0.00304414
T63	A9	0.275418	0.170729	0.0917376	0.0490249	0.0206642	0.00657785	0.00324254	0.0012174
T63	A10	0.388895	0.300337	0.241711	0.149286	0.0916274	0.0414456	0.0281201	0.0140887
T63	A12	0.422462	0.248394	0.265086	0.155209	0.0765392	0.0267556	0.0210594	0.00971651
T63	A1	0.419274	0.301553	0.327505	0.237044	0.14803	0.0812368	0.0499943	0.0305862
T63	A2	0.306521	0.217594	0.120492	0.0555971	0.0253247	0.0090845	0.00352113	0.00137018
T63	A3	0.43212	0.434348	0.388918	0.273732	0.172542	0.104251	0.0577044	0.0439573
T63	A4	0.271545	0.271293	0.184619	0.0925626	0.0408999	0.0218472	0.00946352	0.00399708
T63	A5	0.237095	0.284787	0.235691	0.139848	0.110634	0.0689841	0.0560653	0.0316317
T63	A6	0.331444	0.18161	0.184107	0.117253	0.0651137	0.0460729	0.0267473	0.0109523
T63	A7	0.43625	0.23831	0.339692	0.254731	0.155887	0.0949739	0.0621705	0.0294248
T63	A8	0.356761	0.202271	0.17669	0.106285	0.058854	0.0396063	0.0242131	0.0099912
T63	A9	0.406963	0.19691	0.168485	0.0964378	0.0538335	0.0224663	0.0163052	0.00650505
T63	A10	0.45955	0.288076	0.304295	0.188174	0.0903054	0.0542996	0.0358585	0.0232874
T63	A12	0.409321	0.279008	0.268226	0.229253	0.170187	0.107752	0.0695699	0.0373578
T63	A1	0.325181	0.231836	0.205465	0.159958	0.0988336	0.0513746	0.0318481	0.0247247
T63	A2	0.338742	0.195804	0.103968	0.0415399	0.0194678	0.00647358	0.00639684	0.00264618
T63	A3	0.450405	0.371525	0.273276	0.232541	0.148916	0.0744776	0.0396197	0.0250482
T63	A4	0.439277	0.368383	0.179949	0.118441	0.087982	0.0396789	0.0224289	0.0117672
T63	A5	0.400668	0.283748	0.180608	0.194696	0.128569	0.0692265	0.0457736	0.0260859
T63	A6	0.469612	0.29597	0.214424	0.148753	0.133078	0.0701286	0.0452998	0.0257247
T63	A7	0.391671	0.340723	0.271656	0.17348	0.1709	0.10763	0.0629425	0.0383924
T63	A8	0.520663	0.453554	0.346172	0.275256	0.205261	0.108782	0.0645077	0.0413217
T63	A9	0.383393	0.194049	0.148997	0.073942	0.0660822	0.0352588	0.0210985	0.0129398
T63	A10	0.252887	0.135029	0.106276	0.0804858	0.05238	0.0276915	0.0184897	0.0137712
T63	A12	0.319469	0.255898	0.194028	0.129124	0.127609	0.0689468	0.0422623	0.0227486
T75	A1	0.319599	0.350836	0.219579	0.12641	0.0759909	0.047242	0.0243341	0.0152941
T75	A2	0.376579	0.418229	0.277166	0.128026	0.0585534	0.0304965	0.0182456	0.00898798
T75	A3	0.488874	0.440306	0.310878	0.153046	0.111312	0.0522698	0.0368838	0.0244482
T75	A4	0.360279	0.400494	0.237018	0.114097	0.0657022	0.0382956	0.0189728	0.00924499
T75	A5	0.449854	0.548715	0.434337	0.264018	0.164561	0.125435	0.0789679	0.0401672
T75	A6	0.340439	0.436786	0.390939	0.226983	0.117556	0.0776761	0.0448755	0.0308736
T75	A7	0.345155	0.299425	0.242252	0.113238	0.0632065	0.0427881	0.0243336	0.0109747
T75	A8	0.378855	0.378216	0.24924	0.119873	0.0802077	0.048167	0.0281424	0.0164523
T75	A9	0.316076	0.264002	0.21552	0.0780955	0.0522701	0.0315766	0.019	0.0136388
T75	A10	0.298865	0.331142	0.255658	0.116027	0.0673392	0.0593487	0.0337876	0.0195378
T75	A12	0.243592	0.230042	0.166276	0.071302	0.0527023	0.0330311	0.0189235	0.00895522
T75	A1	0.294346	0.307311	0.228811	0.135337	0.0690137	0.0390805	0.0246075	0.00915751
T75	A2	0.278454	0.272288	0.16105	0.0874005	0.0474364	0.020627	0.00888036	0.00220122
T75	A3	0.241236	0.248185	0.156208	0.0893195	0.050731	0.0332466	0.019965	0.01293
T75	A4	0.234667	0.202661	0.141358	0.0768055	0.0524656	0.0248497	0.0130492	0.00766632
T75	A5	0.278286	0.275594	0.192689	0.144753	0.0850471	0.0538283	0.0326324	0.0170635
T75	A6	0.201078	0.292689	0.186557	0.127849	0.0784722	0.0526197	0.0290276	0.0216287
T75	A7	0.203824	0.230386	0.175398	0.103554	0.0559425	0.0323172	0.0206264	0.00899515
T75	A8	0.216736	0.235244	0.157438	0.0947149	0.051357	0.0304104	0.0168533	0.00829167
T75	A9	0.3391	0.299007	0.220668	0.124408	0.0665726	0.0440309	0.0283155	0.0165372
T75	A10	0.311307	0.333826	0.271271	0.136497	0.0773775	0.0435488	0.0235849	0.015625
T75	A12	0.315853	0.307573	0.247278	0.156311	0.0902042	0.0763897	0.0474344	0.0204247
T75	A1	0.422657	0.357545	0.32006	0.209499	0.12861	0.0595265	0.0395489	0.0231987
T75	A2	0.302935	0.251588	0.137026	0.0658821	0.0304098	0.0121198	0.00656858	0.00391594
T75	A3	0.364791	0.282715	0.188597	0.155627	0.0967069	0.0576516	0.0411012	0.0546737
T75	A4	0.410986	0.251874	0.136168	0.0990208	0.0552746	0.0293489	0.0162433	0.00894031
T75	A5	0.328848	0.370396	0.249941	0.203035	0.129662	0.0767152	0.0527848	0.0369544
T75	A6	0.500722	0.300151	0.2297	0.176028	0.116143	0.071615	0.0474874	0.030796
T75	A7	0.31346	0.244367	0.181736	0.132136	0.080283	0.0454899	0.0266649	0.0175398
T75	A8	0.35449	0.358209	0.201604	0.170948	0.0853687	0.0397842	0.0272941	0.0120658
T75	A9	0.355778	0.257314	0.210598	0.148498	0.0914056	0.0461214	0.0281469	0.0144175
T75	A10	0.321111	0.195953	0.138155	0.12859	0.0694018	0.0392817	0.0277559	0.0163976
T75	A12	0.303849	0.243218	0.165828	0.123882	0.0805987	0.0474527	0.0279855	0.0154261
T75(isolated clones)	A1	0.306263	0.155541	0.124513	0.094186	0.0544176	0.033499	0.0185592	0.00888212
T75(isolated clones)	A2	0.40404	0.256001	0.155533	0.0714787	0.0241995	0.0102168	0.00336803	0.00128656
T75(isolated clones)	A3	0.264786	0.115116	0.143044	0.148721	0.112464	0.0837595	0.0563486	0.043895
T75(isolated clones)	A4	0.241683	0.144207	0.129576	0.0764002	0.0395278	0.0230611	0.011783	0.0076928
T75(isolated clones)	A5	0.372568	0.271865	0.411307	0.466327	0.595857	0.551478	0.392629	0.346781
T75(isolated clones)	A6	0.442655	0.297806	0.324309	0.193759	0.132643	0.10523	0.0739996	0.0717157
T75(isolated clones)	A7	0.446814	0.287711	0.410771	0.302902	0.245887	0.176475	0.120637	0.0910458
T75(isolated clones)	A8	0.443203	0.292413	0.204082	0.105654	0.0629735	0.0384756	0.0206322	0.00828692
T75(isolated clones)	A9	0.448631	0.286588	0.249251	0.121222	0.0515137	0.0367411	0.0214301	0.0128869
T75(isolated clones)	A10	0.520336	0.426425	0.445501	0.30953	0.261576	0.177793	0.153479	0.116355
T75(isolated clones)	A12	0.435407	0.198704	0.224793	0.15979	0.114726	0.0894518	0.0584099	0.0391871
T75(isolated clones)	A1	0.35613	0.299724	0.247859	0.136082	0.107219	0.0524361	0.0372447	0.0111626
T75(isolated clones)	A2	0.338471	0.218083	0.168175	0.0655738	0.0357392	0.0162675	0.00731212	0.00242642
T75(isolated clones)	A3	0.412776	0.280708	0.267568	0.183112	0.146184	0.0990457	0.0913669	0.0620945
T75(isolated clones)	A4	0.381172	0.285033	0.212815	0.117647	0.0760884	0.0345476	0.0224035	0.00778733
T75(isolated clones)	A5	0.230255	0.17089	0.153792	0.0992054	0.0761548	0.0567483	0.0503079	0.0580688
T75(isolated clones)	A6	0.282011	0.25663	0.230687	0.146285	0.127688	0.0827105	0.0569308	0.042122
T75(isolated clones)	A7	0.319437	0.212874	0.18492	0.126692	0.0972249	0.0488966	0.0366594	0.0217907
T75(isolated clones)	A8	0.416349	0.269619	0.191963	0.0950116	0.0626174	0.0277043	0.0165146	0.00708599
T75(isolated clones)	A9	0.432295	0.269427	0.237383	0.135714	0.0993943	0.0562331	0.033901	0.0189254
T75(isolated clones)	A10	0.406134	0.359974	0.361543	0.266489	0.235931	0.162254	0.135842	0.0896528
T75(isolated clones)	A12	0.335007	0.276943	0.26228	0.158164	0.123875	0.0768864	0.0517162	0.0353287
T75(isolated clones)	A1	0.443129	0.47213	0.326761	0.243055	0.143928	0.131399	0.104194	0.08049
T75(isolated clones)	A2	0.380098	0.407671	0.208243	0.13633	0.0641129	0.0531493	0.0350877	0.0192162
T75(isolated clones)	A3	0.494918	0.587283	0.60081	0.525444	0.533557	0.415571	0.471497	0.41449
T75(isolated clones)	A4	0.0971176	0.0713663	0.0387833	0.0292496	0.0158333	0.0128932	0.00842649	0.0051036
T75(isolated clones)	A5	0.089002	0.103291	0.0953752	0.0889229	0.0684918	0.0625908	0.0651934	0.0684632
T75(isolated clones)	A6	0.236852	0.248845	0.204533	0.174493	0.215917	0.159473	0.150464	0.162829
T75(isolated clones)	A7	0.670003	0.679966	0.502277	0.411639	0.412389	0.298168	0.312781	0.263508
T75(isolated clones)	A8	0.187674	0.158961	0.0878199	0.0460358	0.0241809	0.0218972	0.0126864	0.00886901
T75(isolated clones)	A9	0.309297	0.232851	0.18187	0.129837	0.0764104	0.0397103	0.0248042	0.0155464
T75(isolated clones)	A10	0.23311	0.249477	0.221265	0.160683	0.105689	0.0832618	0.0877272	0.0797096
T75(isolated clones)	A12	0.545217	0.424729	0.31105	0.211755	0.13179	0.109595	0.100936	0.0707029
T80	A1	0.372783	0.419775	0.276623	0.150887	0.0885953	0.0464302	0.028834	0.0125471
T80	A2	0.45173	0.424546	0.288665	0.143793	0.053293	0.0260373	0.0115773	0.00718444
T80	A3	0.436783	0.498391	0.306443	0.196357	0.10453	0.0471902	0.0365437	0.0133413
T80	A4	0.386121	0.436283	0.237938	0.130705	0.074192	0.0351812	0.0223526	0.0105684
T80	A5	0.321149	0.371666	0.211918	0.161374	0.073473	0.0495479	0.033468	0.0165732
T80	A6	0.420823	0.454996	0.353062	0.335598	0.189959	0.113702	0.078876	0.02676
T80	A7	0.414501	0.385392	0.263402	0.139851	0.0901762	0.0480354	0.0291939	0.0058427
T80	A8	0.467603	0.035533	0.322453	0.202601	0.0961339	0.0498572	0.0258432	0.0058997
T80	A9	0.511645	0.449897	0.36264	0.186225	0.109017	0.058213	0.0390308	0.0158036
T80	A10	0.156381	0.178895	0.103993	0.0679386	0.0325677	0.0215246	0.0134314	0.00705235
T80	A12	0.253384	0.353201	0.230368	0.12269	0.076218	0.0409586	0.0298675	0.00611586
T80	A1	0.223859	0.272361	0.20251	0.128217	0.0707133	0.0446907	0.0229034	0.0130719
T80	A2	0.134892	0.147956	0.0795827	0.044398	0.0223545	0.00972874	0.00434101	0.00192135
T80	A3	0.297809	0.356774	0.329511	0.190602	0.129036	0.0841768	0.0626078	0.0398643
T80	A4	0.109094	0.0949385	0.0784774	0.0447422	0.0248197	0.0176543	0.0085885	0.00283086
T80	A5	0.17035	0.211089	0.190323	0.120665	0.0737797	0.0474251	0.0269377	0.0128525
T80	A6	0.120961	0.14833	0.161321	0.0998317	0.0526979	0.0324234	0.0179499	0.00752475
T80	A7	0.167357	0.152322	0.167955	0.0931868	0.0506979	0.0282209	0.0128628	0.00783023
T80	A8	0.219649	0.248596	0.171173	0.0904337	0.0523935	0.0302848	0.0119162	0.0090127
T80	A9	0.212433	0.180521	0.167911	0.0957182	0.0603448	0.0402299	0.0258057	0.0114674
T80	A10	0.160352	0.177848	0.123805	0.0763704	0.0426529	0.027929	0.0127139	0.0120098
T80	A12	0.146525	0.142143	0.126848	0.0783774	0.0487179	0.0327664	0.0182833	0.0115798
T80	A1	0.268082	0.285457	0.187383	0.134562	0.0807476	0.0494109	0.024905	0.0164588
T80	A2	0.359658	0.443228	0.248336	0.142522	0.0679191	0.0268707	0.0157627	0.00826553
T80	A3	0.308367	0.34481	0.232593	0.177569	0.106637	0.0731644	0.0363222	0.0300645
T80	A4	0.286232	0.259281	0.15325	0.0988157	0.0566885	0.0271725	0.0173762	0.00946242
T80	A5	0.32178	0.289304	0.180389	0.119805	0.0780488	0.0392157	0.0280223	0.016374
T80	A6	0.286175	0.174233	0.131444	0.095923	0.0578074	0.033325	0.0173717	0.0134745
T80	A7	0.184794	0.265227	0.196285	0.131265	0.0865787	0.0388089	0.0234348	0.014015
T80	A8	0.354113	0.213915	0.143622	0.102851	0.0507071	0.0298526	0.0130024	0.00841814
T80	A9	0.272905	0.26914	0.159936	0.127542	0.0807481	0.0415303	0.0196942	0.0154813
T80	A10	0.478639	0.399406	0.286364	0.220084	0.12453	0.0855743	0.0522126	0.0416784
T80	A12	0.491659	0.465944	0.281886	0.219144	0.136131	0.0950888	0.0558081	0.0369973
T96	A1	0.129193	0.177746	0.105754	0.0669329	0.0431142	0.0258445	0.0155848	0.00916261
T96	A2	0.301108	0.304616	0.143992	0.076965	0.0374799	0.0173099	0.00796912	0.0031348
T96	A3	0.278471	0.380402	0.226398	0.156733	0.162023	0.0763592	0.0457232	0.0316162
T96	A5	0.226897	0.250874	0.175027	0.0898891	0.0875	0.056828	0.0536826	0.0903403
T96	A6	0.355952	0.427217	0.286022	0.193127	0.126673	0.0875096	0.0717772	0.0509625
T96	A7	0.342161	0.274505	0.212316	0.130094	0.0751571	0.0568076	0.0359044	0.0209917
T96	A8	0.332229	0.300984	0.186378	0.102749	0.0614569	0.0326125	0.0158459	0.0103699
T96	A9	0.350683	0.316048	0.259927	0.184989	0.116787	0.071503	0.0484562	0.0150877
T96	A10	0.296588	0.307041	0.196214	0.126226	0.090441	0.0409949	0.0279535	0.0106209
T96	A12	0.361076	0.390724	0.268334	0.147663	0.12117	0.0625787	0.0388446	0.0208112
T96	A1	0.589883	0.258264	0.173369	0.0978274	0.0562574	0.0348989	0.0227806	0.0110834
T96	A2	0.514808	0.251176	0.125187	0.0674803	0.0407847	0.0215129	0.0127306	0.00586667
T96	A3	0.484033	0.221425	0.139844	0.0854149	0.0503386	0.0345867	0.0275928	0.0169845
T96	A5	0.603633	0.267229	0.162563	0.126667	0.094844	0.0871988	0.0863299	0.0428683
T96	A6	0.534168	0.279205	0.199876	0.138062	0.104354	0.0723399	0.0408408	0.0239593
T96	A7	0.478513	0.241111	0.160036	0.103012	0.0671362	0.0458145	0.0244893	0.0136078
T96	A8	0.430429	0.185451	0.107405	0.0714202	0.0410066	0.021521	0.0169088	0.0073193
T96	A9	0.461117	0.260513	0.177958	0.121929	0.0771274	0.0539957	0.0419779	0.0134446
T96	A10	0.439555	0.281926	0.207354	0.111933	0.0733633	0.027878	0.0302668	0.0195219
T96	A12	0.468286	0.255419	0.167417	0.10279	0.0719015	0.0439632	0.033557	0.0185815
T112	A1	0.293183	0.365437	0.23697	0.151739	0.0905728	0.0612427	0.0433383	0.0213831
T112	A2	0.286386	0.314642	0.177477	0.104736	0.0665883	0.0367163	0.0164829	0.010612
T112	A3	0.217308	0.155906	0.127303	0.0678554	0.0460605	0.0308867	0.02891	0.0190706
T112	A5	0.341736	0.466541	0.27118	0.144212	0.143604	0.0924252	0.0722106	0.0703195
T112	A6	0.271281	0.296677	0.196196	0.127522	0.0918096	0.0570766	0.0328616	0.0248283
T112	A7	0.28212	0.261411	0.17708	0.107192	0.0810749	0.0577778	0.0321828	0.0169591
T112	A8	0.327466	0.300467	0.17288	0.0984857	0.059696	0.0296733	0.0195021	0.0109614
T112	A9	0.302594	0.277509	0.182378	0.0974624	0.0772284	0.0558452	0.0207324	0.0190465
T112	A10	0.31057	0.326745	0.207023	0.13234	0.100717	0.0514208	0.0249804	0.0157211
T112	A12	0.319111	0.360264	0.244875	0.147564	0.0996899	0.0563452	0.0387207	0.0175012
T112	A1	0.46847	0.255198	0.194403	0.105152	0.0699742	0.0519331	0.0301849	0.018297
T112	A2	0.495323	0.244963	0.145408	0.0774109	0.0584071	0.0343521	0.0138255	0.00827774
T112	A3	0.380843	0.217318	0.16091	0.131866	0.0915254	0.0573609	0.0414065	0.0345434
T112	A5	0.534724	0.284141	0.202367	0.14626	0.110011	0.111111	0.0704319	0.0562159
T112	A6	0.606772	0.248169	0.191362	0.135307	0.10373	0.0508453	0.0466439	0.0253057
T112	A7	0.397033	0.213772	0.126882	0.0656458	0.0389596	0.0286077	0.0214329	0.0116879
T112	A8	0.51332	0.243617	0.150975	0.0862128	0.0440494	0.0210654	0.0142349	0.00727049
T112	A9	0.436915	0.225788	0.136526	0.0809657	0.0599553	0.0403993	0.0279588	0.0162106
T112	A10	0.337522	0.15734	0.0985697	0.0628749	0.0397245	0.0247588	0.0139301	0.00644783
T112	A12	0.439988	0.222581	0.163821	0.102956	0.078148	0.0394315	0.0203749	0.0137822
T128	A1	0.513691	0.328073	0.183884	0.141208	0.0730174	0.0559184	0.0329372	0.0245937
T128	A2	0.386281	0.212814	0.105636	0.0630817	0.030289	0.0265643	0.0131073	0.00764543
T128	A3	0.395058	0.226037	0.121951	0.0924136	0.0468239	0.0349021	0.014471	0.00933877
T128	A5	0.482466	0.296234	0.179964	0.119653	0.0637918	0.0487894	0.0263043	0.0135694
T128	A6	0.565039	0.379903	0.266571	0.202207	0.114842	0.0677356	0.0485075	0.0364408
T128	A7	0.430322	0.229372	0.133333	0.0892742	0.0406321	0.0204968	0.0115307	0.00646803
T128	A8	0.543569	0.305916	0.181003	0.124073	0.0580367	0.0357467	0.0193275	0.0125192
T128	A9	0.454559	0.221239	0.122246	0.0854738	0.0500747	0.0153303	0.0088204	0.00426257
T128	A10	0.483403	0.251525	0.161336	0.0697406	0.0446114	0.0211307	0.0146179	0.0092707
T128	A12	0.47472	0.292946	0.200467	0.121683	0.0530566	0.0210854	0.0129731	0.00866167
T128	A1	0.170722	0.388405	0.294232	0.180872	0.14596	0.0714688	0.040636	0.0433485
T128	A2	0.203164	0.374462	0.25407	0.148688	0.0714286	0.0361728	0.0237485	0.0193077
T128	A3	0.285245	0.486588	0.396483	0.283375	0.168229	0.116545	0.065103	0.0853659
T128	A5	0.1828	0.360645	0.24418	0.167614	0.100697	0.0495806	0.0278694	0.0318606
T128	A6	0.139022	0.315444	0.268913	0.178133	0.120097	0.0728592	0.0306122	0.0431852
T128	A7	0.147658	0.210759	0.127643	0.0742049	0.0401173	0.0114496	0.00230947	0.00226159
T128	A8	0.18696	0.344527	0.256809	0.141234	0.0953883	0.0476348	0.0218762	0.0206263
T128	A9	0.189003	0.416265	0.340532	0.207979	0.128803	0.0498092	0.0163319	0.0115568
T128	A10	0.349464	0.279249	0.253425	0.148206	0.112218	0.0583281	0.0332239	0.0391447
T128	A12	0.123199	0.285801	0.246461	0.160644	0.10049	0.0474381	0.0121951	0.0169281
T128	A1	0.347591	0.227397	0.159896	0.107228	0.0685049	0.0376716	0.0369934	0.0312246
T128	A2	0.215959	0.182176	0.119013	0.0684578	0.0288066	0.0196121	0.0135022	0.00828067
T128	A3	0.447414	0.283164	0.181274	0.141041	0.0715289	0.0352235	0.0521699	0.0424062
T128	A5	0.401739	0.261145	0.18047	0.130723	0.0656757	0.033599	0.0282248	0.0210089
T128	A6	0.365779	0.319297	0.233655	0.184106	0.110173	0.0610407	0.0535195	0.0459683
T128	A7	0.443581	0.290851	0.156477	0.098279	0.0526646	0.0168682	0.0106545	0.00825583
T128	A8	0.344419	0.237797	0.115036	0.0745415	0.0457265	0.0109915	0.0101733	0.00811562
T128	A9	0.208207	0.209616	0.0955613	0.0601173	0.0344576	0.0123457	0.0110935	0.00512499
T128	A10	0.410725	0.299376	0.223925	0.165776	0.100278	0.0671689	0.0765294	0.0447007
T128	A12	0.297067	0.282352	0.221175	0.162992	0.0798333	0.0281831	0.0328395	0.0247652
T160	A1	0.26778	0.320075	0.178571	0.0963777	0.0442248	0.021966	0.0112237	0.00636456
T160	A2	0.322085	0.293296	0.178281	0.115513	0.0678416	0.0360468	0.0203566	0.0104153
T160	A3	0.250051	0.287913	0.172736	0.107143	0.0654195	0.0399382	0.0224585	0.0136342
T160	A5	0.278526	0.275271	0.21524	0.129314	0.0683857	0.0392114	0.0286983	0.0108622
T160	A6	0.203892	0.284683	0.22662	0.144407	0.0917305	0.0507111	0.0356691	0.0207048
T160	A7	0.255679	0.236178	0.180265	0.107621	0.0577881	0.0373216	0.0243437	0.0127835
T160	A8	0.261816	0.330313	0.195382	0.101307	0.0600864	0.0331714	0.0190283	0.0116062
T160	A9	0.43114	0.325354	0.248037	0.139142	0.0852951	0.0641223	0.0408118	0.0231695
T160	A10	0.482583	0.418532	0.271769	0.157187	0.0763086	0.0443368	0.0280541	0.0183896
T160	A12	0.572533	0.598056	0.415597	0.242085	0.134198	0.0874927	0.0489786	0.0294671
T160	A1	0.506414	0.278939	0.163351	0.0617486	0.053589	0.0239234	0.0140019	0.0140019
T160	A2	0.386574	0.272358	0.191734	0.0874117	0.0676631	0.0334638	0.0166462	0.0130056
T160	A3	0.424517	0.287873	0.18706	0.0805207	0.0571234	0.0334641	0.0294772	0.0268388
T160	A5	0.359972	0.207721	0.151549	0.058507	0.0406906	0.0249122	0.0181336	0.010572
T160	A6	0.346887	0.303344	0.195535	0.0802972	0.0779281	0.0480215	0.038115	0.0276675
T160	A7	0.250157	0.203398	0.127589	0.0750197	0.0449041	0.028979	0.0212559	0.00994644
T160	A8	0.404357	0.246479	0.12913	0.0779079	0.0525502	0.0300308	0.0153641	0.0116582
T160	A9	0.346805	0.247074	0.143808	0.0605515	0.0395215	0.0263448	0.0200215	0.0140358
T160	A10	0.396885	0.278687	0.161474	0.0897849	0.070473	0.0456522	0.032332	0.0368846
T160	A12	0.376915	0.240142	0.135726	0.0642742	0.0422957	0.0319623	0.0224246	0.0110739
T160	A1	0.278939	0.274351	0.147917	0.103055	0.0577681	0.0302295	0.0178114	0.0070896
T160	A2	0.272358	0.255365	0.113355	0.0832948	0.0422866	0.0229727	0.0117722	0.00467234
T160	A3	0.287873	0.20987	0.134785	0.0753133	0.0431469	0.0333185	0.0219133	0.0115068
T160	A5	0.207721	0.166667	0.108854	0.0481796	0.0290042	0.0227148	0.0177011	0.00978738
T160	A6	0.303344	0.414153	0.269858	0.189435	0.128218	0.0978311	0.0748415	0.0355687
T160	A7	0.203398	0.255392	0.139686	0.0783027	0.0429851	0.0342105	0.0176686	0.00916418
T160	A8	0.246479	0.210138	0.108506	0.0657863	0.0337316	0.021451	0.0104746	0.00641026
T160	A9	0.247074	0.259795	0.188133	0.101932	0.0693588	0.042457	0.0281767	0.0115936
T160	A10	0.278687	0.305341	0.16023	0.103472	0.0558681	0.0368584	0.028662	0.0123987
T160	A12	0.240142	0.198167	0.117302	0.065463	0.0324419	0.0206825	0.0155619	0.00640578
T63	A1	0.393694	0.338972	0.294829	0.230078	0.172392	0.154382	0.0914807	0.0951892
T32	A10	0.459085	0.443373	0.407866	0.396807	0.303407	0.303745	0.237685	0.211982
T48	A12	0.37368	0.315828	0.266648	0.218059	0.187738	0.173174	0.161098	0.134232
T63	A12	0.318517	0.286779	0.287936	0.255939	0.186675	0.257573	0.122493	0.125922
T16	A2	0.189723	0.259661	0.169122	0.159258	0.111046	0.0748976	0.0594963	0.0419133
T32	A2	0.336863	0.279965	0.196929	0.128327	0.0661853	0.0444108	0.0184437	0.0120247
T48	A2	0.310093	0.224601	0.118129	0.0738348	0.0342028	0.0238529	0.00915119	0.00937383
T63	A2	0.370719	0.286964	0.217705	0.152981	0.0906084	0.0750099	0.0194201	0.0384709
T75(isolated clones)	A2	0.315292	0.266169	0.1356	0.0869781	0.0476132	0.0446994	0.00847682	0.0219712
T16	A5	0.384989	0.323714	0.258342	0.215037	0.152287	0.108966	0.0876902	0.0710976
T48	A5	0.322798	0.298258	0.257114	0.158736	0.145634	0.144011	0.0980392	0.0692059
T63	A5	0.466994	0.394182	0.334147	0.30202	0.208083	0.194871	0.103928	0.123875
T32	A6	0.375138	0.329062	0.318676	0.257728	0.207766	0.202245	0.156772	0.143188
T48	A6	0.345185	0.290402	0.257202	0.226594	0.163901	0.130799	0.0729969	0.0609756
T32	A7	0.392101	0.389371	0.359709	0.319629	0.258978	0.230247	0.179976	0.175347
T48	A7	0.37279	0.365733	0.363722	0.317329	0.256514	0.19852	0.13173	0.112203
T32	A9	0.45933	0.462806	0.478926	0.413449	0.317892	0.367233	0.244265	0.256133
T63	A9	0.315042	0.275401	0.200155	0.1713	0.112709	0.112555	0.0668462	0.0832757
T63	A1	0.68662	0.608719	0.446022	0.313455	0.181081	0.114279	0.0962061	0.0598124
T80	A1	0.324604	0.339311	0.235609	0.166646	0.0929581	0.0620199	0.0336507	0.0337407
T128	A10	0.485349	0.415225	0.329757	0.213876	0.155098	0.109139	0.0905864	0.0805016
T128	A10	0.387149	0.357176	0.262816	0.225753	0.194734	0.154166	0.0892791	0.109601
T128	A10	0.412254	0.389127	0.361813	0.262393	0.191829	0.155739	0.0907871	0.0963067
T48	A12	0.37216	0.286145	0.212031	0.181925	0.126761	0.108799	0.0953052	0.104106
T63	A12	0.465107	0.348299	0.319842	0.309059	0.268185	0.221259	0.165363	0.187507
T63	A12	0.558889	0.420948	0.352649	0.291836	0.212671	0.169569	0.148436	0.124051
T128	A12	0.429919	0.366756	0.228418	0.263213	0.180467	0.132969	0.0793535	0.0906794
T16	A2	0.42285	0.423631	0.321156	0.260128	0.204931	0.156977	0.0977295	0.122672
T32	A2	0.394492	0.433735	0.240795	0.147978	0.0889768	0.0522876	0.0291383	0.0224642
T32	A2	0.277956	0.376662	0.218832	0.117597	0.0667488	0.0434283	0.0226009	0.0176682
T48	A2	0.35673	0.376553	0.1887	0.131174	0.0581286	0.0421906	0.00634301	0.024279
T63	A2	0.565121	0.474337	0.403909	0.269527	0.17145	0.131986	0.116461	0.0620386
T63	A2	0.431455	0.386483	0.262816	0.184207	0.113907	0.0839618	0.0486244	0.0270154
T80	A2	0.297973	0.303922	0.190029	0.106116	0.0525868	0.0351643	0.0142006	0.0121185
T80	A3	0.433333	0.439248	0.289686	0.189334	0.156576	0.10119	0.0907127	0.0605993
T80	A3	0.410589	0.406732	0.268714	0.196002	0.140662	0.0968139	0.0909198	0.0634357
T128	A3	0.372203	0.280673	0.22715	0.203201	0.122638	0.108649	0.0550728	0.0786226
T80	A4	0.340675	0.377133	0.181969	0.133797	0.071685	0.04462	0.0215624	0.0222033
T80	A4	0.293907	0.242424	0.196076	0.141775	0.0884178	0.0687408	0.0431065	0.043704
T16	A5	0.403402	0.440907	0.297337	0.235743	0.153269	0.120141	0.108541	0.0757743
T16	A5	0.485636	0.402048	0.348868	0.255023	0.184046	0.147838	0.118245	0.0829039
T48	A5	0.394225	0.407513	0.358743	0.262633	0.195575	0.137141	0.121591	0.0786777
T63	A5	0.498378	0.425096	0.369428	0.305628	0.234273	0.196822	0.154426	0.165454
T32	A6	0.408416	0.401456	0.304679	0.246258	0.205745	0.181034	0.162918	0.139647
T48	A6	0.225338	0.173842	0.15596	0.130293	0.0943563	0.0688339	0.0613083	0.0538428
T48	A6	0.339665	0.274381	0.210091	0.175473	0.129881	0.102343	0.0901449	0.0795875
T80	A6	0.460691	0.414377	0.236913	0.19006	0.116379	0.0817703	0.0614213	0.0386875
T32	A7	0.366012	0.31406	0.296719	0.242216	0.186643	0.160451	0.155106	0.122109
T48	A7	0.306816	0.230594	0.184056	0.167055	0.121338	0.0998334	0.0945332	0.0918468
T80	A7	0.219536	0.240466	0.169666	0.137155	0.0958778	0.0818671	0.0444341	0.0457563
T80	A8	0.3365	0.319499	0.165531	0.11937	0.0659158	0.047194	0.0311903	0.015601
T32	A9	0.382682	0.308839	0.26079	0.22644	0.200877	0.17289	0.152999	0.136507
T63	A9	0.390186	0.310799	0.300067	0.20659	0.143329	0.11004	0.061696	0.105981
T80	A9	0.154182	0.153082	0.105375	0.0862745	0.06902	0.0585082	0.024835	0.0326882
T80	A9	0.386546	0.346037	0.245056	0.153349	0.115337	0.0809236	0.0556177	0.0344415
T8	A1	0.343803	0.218132	0.173655	0.143809	0.102167	0.0836694	0.082138	0.0720842
T8	A2	0.297268	0.228236	0.179912	0.121573	0.119332	0.0873374	0.0943545	0.0748993
T8	A3	0.284688	0.20479	0.162846	0.132002	0.0950023	0.0732936	0.0676602	0.0496055
T8	A4	0.328265	0.300045	0.263424	0.203769	0.192932	0.188924	0.157228	0.0960086
T8	A5	0.352825	0.36334	0.271025	0.183397	0.174212	0.130689	0.141679	0.0925583
T8	A6	0.320521	0.279948	0.201032	0.13966	0.139012	0.101726	0.11235	0.0775816
T8	A7	0.185012	0.176117	0.137422	0.0992512	0.051761	0.0394808	0.0358667	0.0471569
T8	A8	0.291563	0.251467	0.184767	0.151483	0.134562	0.109497	0.0928563	0.0796327
T8	A9	0.292242	0.319253	0.249586	0.177413	0.160661	0.0973563	0.0874204	0.0739071
T8	A10	0.337219	0.312804	0.28933	0.221976	0.153266	0.105659	0.0979114	0.0854199
T8	A11	0.368747	0.281839	0.20445	0.144373	0.105175	0.0686301	0.062313	0.0537481
T8	A12	0.195122	0.348327	0.262398	0.1795	0.172442	0.110403	0.0997811	0.0944574
T96	A1	0.363045	0.345067	0.23141	0.149849	0.0842912	0.0525816	0.0371159	0.0223538
T96	A2	0.425682	0.341608	0.181862	0.0856113	0.0365706	0.0185766	0.0101342	0.00418793
T96	A3	0.587668	0.545261	0.385993	0.290652	0.177398	0.139462	0.115027	0.0735947
T96	A5	0.421023	0.371488	0.271066	0.144047	0.0766288	0.0339202	0.0335721	0.0181371
T96	A6	0.436786	0.363662	0.313814	0.204458	0.150471	0.0900752	0.0835041	0.0571743
T96	A7	0.325879	0.265832	0.208107	0.132014	0.0714525	0.0369857	0.0359882	0.0190277
T96	A8	0.397373	0.327422	0.184647	0.0880966	0.0571572	0.0403292	0.0213734	0.0120052
T96	A9	0.331278	0.319621	0.222158	0.151857	0.0849183	0.0477685	0.0571881	0.0209172
T96	A10	0.376022	0.319735	0.272856	0.210985	0.113435	0.0622513	0.0495549	0.0260892
T96	A12	0.382528	0.305244	0.207476	0.151858	0.0920813	0.0578459	0.0410075	0.0259953
T112	A1	0.374242	0.219499	0.149448	0.0835078	0.0440827	0.025603	0.0157702	0.0096828
T112	A2	0.548607	0.377147	0.168103	0.100208	0.0439181	0.0206108	0.0106245	0.00560994
T112	A3	0.543501	0.378178	0.219786	0.148756	0.106726	0.0646684	0.0454155	0.0324926
T112	A5	0.403125	0.301977	0.190749	0.105326	0.0544293	0.0241591	0.0172625	0.00929571
T112	A6	0.433182	0.304337	0.217243	0.17631	0.11509	0.0608899	0.0458974	0.0302685
T112	A7	0.345615	0.233461	0.18053	0.121515	0.0568551	0.0252569	0.0222585	0.0123347
T112	A8	0.448122	0.292683	0.170871	0.0817449	0.0504541	0.0293684	0.0204217	0.0110681
T112	A9	0.337838	0.257844	0.168232	0.111216	0.0563587	0.0394575	0.0294282	0.023617
T112	A10	0.395765	0.255239	0.163101	0.109169	0.0591546	0.0318683	0.0259336	0.015972
T112	A12	0.410535	0.330676	0.242278	0.173677	0.0826939	0.0509405	0.0312848	0.0215333

## Sheet: fitness_824_SD02
T0	A0	0.309996	0.318779	0.162945	0.102881	0.0741985	0.0614598	0.027666	0.0209361
T0	A0	0.248329	0.119094	0.0543899	0.0315001	0.0198715	0.0155242	0.00837109	0.00508854
T0	A0	0.248528	0.170935	0.0853187	0.0409553	0.0310726	0.0263825	0.0168495	0.0109533
T0	A0	0.23835	0.156539	0.0900459	0.0560454	0.0377834	0.0354754	0.0220084	0.0160243
T0	A0	0.248736	0.12526	0.0659043	0.0433202	0.0289722	0.0323458	0.0153877	0.011998
T0	A0	0.348159	0.24559	0.126741	0.0659581	0.0462117	0.0527113	0.0471979	0.031878
T0	A0	0.256847	0.123107	0.0548694	0.031963	0.0240161	0.0133657	0.00936387	0.00452899
T0	A0	0.22211	0.18624	0.119845	0.0970036	0.0622556	0.0341621	0.0231652	0.0234134
T0	A0	0.266134	0.302842	0.149384	0.0943802	0.0686844	0.040531	0.023973	0.0155318
T0	A0	0.426724	0.222686	0.11498	0.0617761	0.046535	0.0317939	0.0187339	0.011515
T0	A0	0.517256	0.375454	0.207604	0.131151	0.0894144	0.0909647	0.0718294	0.0607481
T0	A0	0.338491	0.172425	0.079816	0.0496325	0.0314897	0.0312184	0.0246812	0.0229756
T0	A0	0.180486	0.123217	0.0673185	0.0439671	0.0331242	0.0201929	0.010537	0.00456019
T0	A0	0.270273	0.250489	0.14702	0.11779	0.0788621	0.0638642	0.0356852	0.0259898
T0	A0	0.704094	0.669563	0.506829	0.393152	0.32975	0.256246	0.161612	0.136576
T0	A0	0.776721	0.67054	0.443535	0.308818	0.246359	0.199286	0.13899	0.118465
T0	A0	0.748139	0.671916	0.497968	0.383913	0.325294	0.249872	0.122519	0.08302
T0	A0	0.481497	0.387832	0.216183	0.136556	0.108817	0.0812788	0.0522816	0.0365792
T0	A0	0.436945	0.3042	0.148449	0.0804117	0.04782	0.0443775	0.0232796	0.0112112
T0	A0	0.352531	0.273334	0.132744	0.0869565	0.0545971	0.0544885	0.0321888	0.0198292
T0	A0	0.266243	0.147505	0.0699258	0.0554883	0.0309694	0.0276154	0.0118553	0.00687355
T0	A0	0.247461	0.170154	0.0781918	0.0474693	0.0341804	0.0252152	0.0149555	0.00714645
T0	A0	0.214505	0.183308	0.108702	0.066889	0.0414747	0.0329001	0.0140816	0.0110057
T0	A0	0.220771	0.32028	0.163803	0.0821932	0.0706166	0.0420475	0.0268003	0.0200202
T0	A0	0.266631	0.24704	0.143753	0.0859002	0.0500855	0.0457051	0.0241541	0.0201609
T0	A0	0.196952	0.281051	0.15187	0.10268	0.0789183	0.0470956	0.0236188	0.014743
T0	A0	0.484784	0.451453	0.417736	0.296507	0.222544	0.0538798	0.0404553	0.0237109
T0	A0	0.513238	0.497541	0.432856	0.301363	0.196001	0.0404563	0.0449022	0.0198624
T0	A0	0.519371	0.349843	0.243748	0.128506	0.0654606	0.0212766	0.0235392	0.0120976
T0	A0	0.365914	0.377565	0.324105	0.200274	0.162119	0.124556	0.16709	0.0784053
T0	A0	0.430343	0.38727	0.386736	0.232021	0.186647	0.162622	0.143589	0.0879453
T0	A0	0.428248	0.47318	0.380438	0.240957	0.230336	0.174034	0.196664	0.115731
T0	A0	0.362137	0.440772	0.374622	0.287746	0.290505	0.288079	0.29542	0.206002
T0	A0	0.435152	0.558364	0.492823	0.363464	0.373468	0.327814	0.348548	0.330817
T0	A0	0.411273	0.473619	0.433381	0.400476	0.361687	0.328692	0.500672	0.376577
T0	A0	0.222718	0.331125	0.293877	0.2578	0.194417	0.0890482	0.0698483	0.088785
T0	A0	0.152395	0.169205	0.130807	0.0754286	0.0701866	0.0348462	0.0342466	0.0153846
T0	A0	0.246169	0.226261	0.159804	0.0999889	0.0748697	0.0385769	0.0269656	0.0172842
T0	A0	0.358547	0.3077	0.221412	0.136934	0.115626	0.0525217	0.0370757	0.131418
T0	A0	0.306638	0.225759	0.13501	0.0899437	0.0715401	0.0511628	0.0395439	0.0349447
T0	A0	0.358178	0.283169	0.175008	0.128571	0.134908	0.0826472	0.0669027	0.0588446
T0	A0	0.435782	0.327992	0.218691	0.141559	0.119474	0.0644598	0.0423344	0.0396635
T0	A0	0.416	0.312306	0.223295	0.164264	0.123269	0.0915762	0.0823553	0.0863744
T0	A0	0.41891	0.308784	0.223708	0.167649	0.179789	0.146981	0.154286	0.172756
T0	A0	0.353437	0.331801	0.274854	0.165157	0.133333	0.0954762	0.0627091	0.0416561
T0	A0	0.311096	0.312817	0.257104	0.19026	0.171469	0.120284	0.0801416	0.0445526
T0	A0	0.359637	0.333638	0.281551	0.215662	0.208573	0.148277	0.112113	0.0654217
T0	A0	0.361477	0.358418	0.313861	0.230363	0.18902	0.120171	0.0871714	0.0599033
T0	A0	0.375041	0.316471	0.310506	0.196442	0.160144	0.112639	0.0799479	0.055583
T0	A0	0.281515	0.337609	0.279167	0.186675	0.115466	0.0793777	0.0669539	0.0540309
T0	A0	0.363488	0.318644	0.295138	0.18717	0.112082	0.095708	0.073051	0.0538981
T0	A0	0.431113	0.411555	0.358981	0.258614	0.164714	0.118215	0.095273	0.0804124
T0	A0	0.409743	0.403006	0.324168	0.22944	0.145724	0.105166	0.0846452	0.0645083
T0	A0	0.338345	0.318802	0.303919	0.208684	0.139735	0.102025	0.0716603	0.0680248
T16	A1	0.46816	0.353041	0.249001	0.230005	0.159419	0.117826	0.113361	0.073671
T16	A2	0.346579	0.225372	0.145363	0.0981368	0.0844289	0.0725975	0.0591424	0.0409531
T16	A3	0.490566	0.416083	0.272463	0.172499	0.175903	0.154994	0.123989	0.0823278
T16	A4	0.321126	0.282556	0.215762	0.187004	0.132012	0.13119	0.0999867	0.0710602
T16	A5	0.488135	0.360656	0.270698	0.229947	0.160486	0.143296	0.0729571	0.0460919
T16	A6	0.383266	0.341516	0.245202	0.178001	0.167948	0.112468	0.105878	0.064524
T16	A7	0.299415	0.250816	0.207443	0.151308	0.0756692	0.123448	0.0641778	0.0362008
T16	A9	0.35452	0.233861	0.181536	0.0862689	0.0826234	0.0817356	0.0614192	0.0342474
T16	A10	0.291796	0.205039	0.167766	0.0965805	0.0838113	0.0663007	0.0451597	0.0301845
T16	A11	0.419076	0.288677	0.255232	0.188907	0.160041	0.154409	0.102264	0.0720995
T16	A12	0.41505	0.350507	0.24266	0.175145	0.0948212	0.100653	0.0706646	0.0420076
T16	A1	0.374152	0.250971	0.187882	0.125957	0.0729272	0.0185115	0.0164185	0.0115764
T16	A2	0.574982	0.385034	0.27038	0.183028	0.109418	0.0571502	0.045183	0.0288325
T16	A3	0.474849	0.252864	0.187515	0.127607	0.133317	0.0619289	0.0636973	0.0389438
T16	A4	0.679412	0.5482	0.391789	0.281009	0.212635	0.0903681	0.0669563	0.049947
T16	A5	0.656988	0.352077	0.268351	0.228903	0.14332	0.0691238	0.0612357	0.0461924
T16	A6	0.673338	0.508151	0.387791	0.293894	0.175369	0.0950709	0.0662064	0.045715
T16	A7	0.628207	0.29654	0.21935	0.190741	0.104144	0.0541859	0.0398532	0.0377381
T16	A9	0.410565	0.214827	0.15638	0.172618	0.0839135	0.0403226	0.0273099	0.0175003
T16	A10	0.648847	0.383775	0.242938	0.201237	0.109714	0.0532746	0.0509488	0.0347505
T16	A11	0.457254	0.29951	0.219037	0.201635	0.139705	0.0616977	0.0584848	0.045919
T16	A12	0.387303	0.227139	0.159819	0.146586	0.0913248	0.0372208	0.0290199	0.0219459
T16	A1	0.448031	0.615923	0.437578	0.349145	0.228367	0.143072	0.10318	0.0742459
T16	A2	0.296567	0.305985	0.246426	0.172473	0.107465	0.0676674	0.0366129	0.0228056
T16	A3	0.33599	0.344424	0.249513	0.185172	0.117452	0.0728943	0.0266494	0.020888
T16	A4	0.463183	0.464066	0.409395	0.337674	0.22283	0.135064	0.0710509	0.0609219
T16	A5	0.377507	0.519781	0.399284	0.302688	0.191095	0.129876	0.0822996	0.0638404
T16	A6	0.32312	0.304596	0.239551	0.17926	0.129743	0.0748618	0.0428343	0.0356003
T16	A7	0.315029	0.407775	0.253105	0.213177	0.132761	0.0886199	0.0551207	0.0368719
T16	A9	0.536019	0.562332	0.437076	0.363744	0.211603	0.143883	0.0956618	0.0896275
T16	A10	0.25402	0.123324	0.102689	0.0747172	0.0397392	0.0254641	0.0149124	0.0125304
T16	A11	0.433565	0.479008	0.426179	0.313237	0.200583	0.143251	0.0621967	0.0454272
T16	A12	0.167208	0.330926	0.238474	0.199122	0.130653	0.0807103	0.0368062	0.0238434
T32	A1	0.369583	0.807542	0.658533	0.490758	0.374785	0.259703	0.215562	0.143168
T32	A2	0.330056	0.729788	0.541688	0.451538	0.339211	0.257537	0.227919	0.156815
T32	A3	0.31871	0.707688	0.523797	0.362891	0.293843	0.231696	0.212837	0.14356
T32	A4	0.283632	0.709111	0.476872	0.296831	0.281513	0.20008	0.172564	0.114867
T32	A5	0.299479	0.648779	0.403157	0.220057	0.20854	0.145942	0.128667	0.0904879
T32	A6	0.403488	0.759397	0.552173	0.349305	0.316749	0.229724	0.141462	0.124682
T32	A7	0.340685	0.763139	0.554471	0.403569	0.309807	0.246191	0.231236	0.189774
T32	A9	0.283704	0.739281	0.479931	0.336627	0.2612	0.187899	0.125884	0.0859898
T32	A10	0.346179	0.746632	0.532815	0.416556	0.333031	0.238692	0.2318	0.154056
T32	A11	0.364208	0.705619	0.5345	0.33589	0.293184	0.225929	0.185754	0.114987
T32	A12	0.348517	0.790993	0.661391	0.48964	0.446918	0.380329	0.336717	0.23374
T32	A1	0.560653	0.46477	0.400028	0.322237	0.251496	0.194732	0.127024	0.0591621
T32	A2	0.602049	0.456911	0.467839	0.402474	0.299338	0.24144	0.183638	0.0875152
T32	A3	0.534483	0.348841	0.277042	0.233195	0.183902	0.155374	0.085528	0.0325858
T32	A4	0.50019	0.355727	0.351165	0.281569	0.21716	0.161201	0.127352	0.0790809
T32	A5	0.197547	0.120509	0.11614	0.0826132	0.089172	0.068323	0.0341095	0.0169846
T32	A6	0.504059	0.366478	0.330321	0.279034	0.187161	0.188184	0.112875	0.0745936
T32	A7	0.64603	0.50603	0.457331	0.405529	0.289532	0.267341	0.202772	0.110408
T32	A9	0.384173	0.28714	0.235727	0.193232	0.143845	0.120302	0.08853	0.0625
T32	A10	0.395263	0.301366	0.238542	0.198922	0.133888	0.119645	0.0963372	0.0865437
T32	A11	0.28796	0.257467	0.209675	0.184957	0.128701	0.102914	0.0964945	0.0541219
T32	A12	0.27378	0.287406	0.260342	0.209029	0.143482	0.101846	0.0811939	0.0449511
T32	A1	0.333597	0.188996	0.137856	0.0689607	0.0194231	0.0127433	0.00742906	0.00354904
T32	A2	0.318579	0.213814	0.187635	0.116827	0.0515106	0.0399338	0.023595	0.0133459
T32	A3	0.529132	0.363803	0.260424	0.13041	0.0670908	0.0533701	0.0325962	0.0117215
T32	A4	0.429541	0.300335	0.19466	0.105716	0.034931	0.025361	0.0143131	0.0119896
T32	A5	0.24951	0.136964	0.10718	0.0673678	0.0192812	0.0106095	0.0070609	0.00529872
T32	A6	0.340153	0.195107	0.160228	0.0925728	0.0203205	0.0157845	0.00879802	0.00598723
T32	A7	0.184832	0.130956	0.101734	0.0630691	0.0209557	0.014279	0.00740927	0.00308604
T32	A9	0.321188	0.24989	0.200386	0.12451	0.0346661	0.0138695	0.015905	0.00829924
T32	A10	0.293192	0.139255	0.115886	0.0603118	0.0290023	0.0228708	0.0137687	0.00515658
T32	A11	0.315049	0.187189	0.197865	0.103344	0.0273957	0.0243121	0.0123874	0.00426413
T32	A12	0.175456	0.127278	0.088685	0.0486813	0.0102245	0.00529291	0.00352369	0.00208487
T48	A1	0.288387	0.460613	0.306703	0.214181	0.187656	0.14934	0.124431	0.059809
T48	A2	0.594106	0.685276	0.597478	0.460963	0.436716	0.298472	0.247817	0.141062
T48	A3	0.510384	0.626681	0.403593	0.336499	0.23789	0.171258	0.167475	0.10861
T48	A4	0.52488	0.724952	0.559077	0.455982	0.39349	0.317826	0.31408	0.148247
T48	A5	0.506716	0.577167	0.491036	0.365957	0.300607	0.244128	0.246111	0.206218
T48	A6	0.500359	0.597692	0.429922	0.364568	0.310478	0.245926	0.17164	0.0844261
T48	A7	0.310658	0.436712	0.304838	0.253117	0.231722	0.1631	0.142686	0.0631318
T48	A9	0.491194	0.695892	0.502376	0.451967	0.409195	0.306259	0.247065	0.156954
T48	A10	0.470125	0.633043	0.478419	0.389109	0.338499	0.270224	0.184959	0.087303
T48	A11	0.395225	0.665602	0.502911	0.434883	0.349777	0.275625	0.224719	0.130214
T48	A12	0.359507	0.579986	0.438108	0.358249	0.329632	0.239778	0.195205	0.0910108
T48	A1	0.193191	0.203523	0.171329	0.130349	0.100565	0.0836992	0.0623196	0.0563204
T48	A2	0.104298	0.208453	0.191004	0.157663	0.134126	0.112107	0.0820627	0.0594744
T48	A3	0.561222	0.461096	0.388728	0.342468	0.255954	0.230911	0.18351	0.14357
T48	A4	0.184483	0.358484	0.332448	0.257842	0.218648	0.177522	0.126735	0.106234
T48	A5	0.162815	0.235522	0.197721	0.166293	0.125231	0.113269	0.0629101	0.061723
T48	A6	0.174349	0.217073	0.18666	0.138758	0.112072	0.0907596	0.0630217	0.0538136
T48	A7	0.100697	0.160274	0.122412	0.0974147	0.0843968	0.0726292	0.0430424	0.0273202
T48	A9	0.21433	0.295759	0.239491	0.218809	0.201495	0.15453	0.0998879	0.0746345
T48	A10	0.258321	0.3805	0.331374	0.281135	0.209175	0.168243	0.124563	0.0846769
T48	A11	0.170235	0.246753	0.258481	0.187784	0.147403	0.104396	0.0804444	0.0566868
T48	A12	0.103874	0.216704	0.174329	0.130671	0.100253	0.0839661	0.0572917	0.0344637
T48	A1	0.296686	0.163097	0.0877471	0.0327619	0.0097782	0.00749885	0.00442955	0.00214541
T48	A2	0.344747	0.280125	0.139596	0.105087	0.0415084	0.0255114	0.0200893	0.0152572
T48	A3	0.351567	0.22371	0.14719	0.109526	0.0450594	0.0402861	0.024028	0.00985343
T48	A4	0.41269	0.285547	0.2	0.15306	0.0572428	0.03416	0.0360981	0.0177631
T48	A5	0.454649	0.258478	0.170883	0.127842	0.0447024	0.0254064	0.0160409	0.0060177
T48	A6	0.42627	0.252604	0.213915	0.154502	0.0527431	0.0175073	0.0119942	0.00629371
T48	A7	0.385349	0.237024	0.172288	0.122069	0.0446886	0.0241771	0.0222409	0.011232
T48	A9	0.582379	0.376545	0.316368	0.215296	0.0504035	0.0295253	0.0192669	0.00635949
T48	A10	0.344875	0.205567	0.148699	0.0797035	0.0240343	0.00560124	0.00601612	0.00163361
T48	A11	0.375338	0.256239	0.233785	0.155677	0.0593385	0.042378	0.0324784	0.0131206
T48	A12	0.235258	0.129991	0.10652	0.0603392	0.014098	0.00915883	0.00548937	0.000938527
T64	A1	0.0867052	0.162917	0.128688	0.114678	0.077758	0.0611463	0.0408297	0.0266091
T64	A2	0.0957944	0.176522	0.123079	0.102251	0.0698155	0.0656595	0.0444748	0.0323716
T64	A3	0.24774	0.377598	0.301855	0.240916	0.161583	0.125471	0.0930523	0.0619469
T64	A4	0.183472	0.20901	0.164002	0.146301	0.111406	0.0976693	0.0644767	0.0301772
T64	A5	0.189957	0.230521	0.183509	0.164805	0.110009	0.108674	0.0657419	0.0438819
T64	A6	0.121655	0.212442	0.171531	0.151089	0.11762	0.113907	0.0800109	0.0728402
T64	A7	0.139396	0.234797	0.206941	0.146137	0.108747	0.100163	0.0628579	0.0410531
T64	A9	0.54398	0.584692	0.530467	0.435085	0.386838	0.318141	0.245475	0.0822645
T64	A10	0.325553	0.267558	0.258271	0.172755	0.145659	0.130152	0.0699024	0.0321402
T64	A11	0.288344	0.280108	0.239709	0.201289	0.146959	0.122978	0.0956714	0.0330804
T64	A12	0.315529	0.406682	0.337346	0.277719	0.193558	0.186039	0.136074	0.0523024
T64	A1	0.394818	0.321089	0.214577	0.139677	0.0262236	0.0143936	0.0130795	0.0052472
T64	A2	0.433916	0.330759	0.19324	0.133998	0.0381689	0.0195909	0.0162213	0.007039
T64	A3	0.38061	0.241953	0.137246	0.0671033	0.0311051	0.0138906	0.0100072	0.00401417
T64	A4	0.335816	0.206769	0.128919	0.0855749	0.0112373	0.00818554	0.00859876	0.00196124
T64	A5	0.30361	0.179496	0.0985893	0.0580715	0.014346	0.00691302	0.00554818	0.00207672
T64	A6	0.396804	0.356174	0.196805	0.124179	0.02089	0.0109012	0.00858213	0.00269476
T64	A7	0.288042	0.224771	0.136519	0.0709423	0.0131893	0.009914	0.00433005	0.00429883
T64	A9	0.406695	0.279089	0.17674	0.116919	0.0113636	0.00728515	0.00558269	0.000901713
T64	A10	0.38595	0.258811	0.158781	0.0927996	0.0203287	0.00901999	0.00520033	0.00393064
T64	A11	0.380826	0.258825	0.162154	0.123978	0.0242372	0.0151771	0.00873954	0.0027781
T64	A12	0.437638	0.281896	0.199204	0.104715	0.0125353	0.00775958	0.0055242	0.000489956
T64	A1	0.531423	0.616688	0.558375	0.433608	0.409583	0.18095	0.11288	0.0716601
T64	A2	0.378216	0.372282	0.322427	0.206901	0.128224	0.0733249	0.0535714	0.0307832
T64	A3	0.411688	0.432916	0.347203	0.235494	0.152811	0.0914118	0.0666667	0.0475918
T64	A4	0.491164	0.360556	0.269277	0.148362	0.152436	0.0915419	0.0787321	0.042862
T64	A5	0.417198	0.382119	0.305	0.198244	0.132417	0.0805755	0.0510682	0.0341429
T64	A6	0.471493	0.507366	0.426927	0.272343	0.230696	0.14667	0.0980169	0.0625
T64	A7	0.521384	0.560259	0.498351	0.305376	0.212914	0.126433	0.100171	0.0539386
T64	A9	0.356068	0.383847	0.351992	0.196389	0.166456	0.0863713	0.0785706	0.0268853
T64	A10	0.396665	0.349931	0.305006	0.19406	0.154656	0.0940269	0.0800226	0.0626725
T64	A11	0.489237	0.457422	0.409787	0.261658	0.176852	0.0579794	0.0556489	0.0311608
T64	A12	0.462633	0.622793	0.527202	0.355114	0.272673	0.0923555	0.0831274	0.0310644
T75	A1	0.271565	0.190913	0.121154	0.0754484	0.0128006	0.00480488	0.00316196	0.00327792
T75	A2	0.291379	0.168963	0.124761	0.0582379	0.0120224	0.0057929	0.0045062	0.00273192
T75	A3	0.325953	0.22129	0.132667	0.0825236	0.0260629	0.014095	0.00903762	0.00239349
T75	A4	0.391224	0.255319	0.201288	0.0852531	0.0062759	0.00307163	0.0027248	0.000604741
T75	A5	0.234292	0.23229	0.178874	0.131886	0.0841978	0.0436129	0.0359249	0.028866
T75	A6	0.36049	0.274482	0.214041	0.125916	0.0463994	0.0195303	0.0114118	0.00244051
T75	A7	0.297823	0.186188	0.145178	0.0798241	0.0180148	0.0111568	0.00549585	0.0030934
T75	A9	0.319392	0.253449	0.154203	0.109821	0.0103057	0.00622877	0.00393232	0.00329545
T75	A10	0.308569	0.27899	0.168727	0.0779558	0.0366212	0.016598	0.0115431	0.00699052
T75	A11	0.247793	0.131935	0.0896821	0.0591246	0.01391	0.00931455	0.00812811	0.00330774
T75	A12	0.335915	0.198915	0.153005	0.0573248	0.00448975	0.00168715	0.000512164	0.000121433
T75	A1	0.308471	0.344584	0.21997	0.140061	0.095719	0.0418907	0.0253773	0.0159733
T75	A2	0.148725	0.211702	0.152849	0.0916959	0.0785714	0.0406983	0.0271366	0.00814143
T75	A3	0.264076	0.34664	0.289631	0.14289	0.0993556	0.0733099	0.050927	0.0327215
T75	A4	0.437404	0.419611	0.347983	0.272681	0.210006	0.162991	0.139699	0.0787907
T75	A5	0.146587	0.202411	0.157471	0.106763	0.059782	0.0484451	0.0231274	0.0166024
T75	A6	0.255533	0.24357	0.172115	0.09658	0.0685232	0.0190792	0.0187858	0.00620318
T75	A7	0.100692	0.215835	0.178961	0.107937	0.0701613	0.0325331	0.0222448	0.0134442
T75	A9	0.194069	0.311599	0.214344	0.133083	0.0990167	0.0493428	0.0565423	0.0144895
T75	A10	0.324459	0.522175	0.410393	0.291455	0.16769	0.0598742	0.0331395	0.0171225
T75	A11	0.130813	0.319013	0.231561	0.160086	0.125691	0.076793	0.0532405	0.0358216
T75	A12	0.100587	0.248389	0.160833	0.0776592	0.0308822	0.0233813	0.00589255	0.0122622
T75	A1	0.321943	0.211836	0.171379	0.128981	0.0769231	0.0564669	0.0357589	0.0263622
T75	A2	0.596768	0.468112	0.387881	0.268287	0.102751	0.097352	0.0574885	0.0228098
T75	A3	0.344931	0.244617	0.192607	0.101227	0.0544436	0.0327533	0.012819	0.0111533
T75	A4	0.468869	0.373719	0.301056	0.277791	0.146935	0.111833	0.0555942	0.0373083
T75	A5	0.290909	0.204953	0.189613	0.101038	0.0761533	0.0595441	0.0338963	0.0211552
T75	A6	0.380122	0.324281	0.296287	0.277169	0.174875	0.138363	0.0634337	0.0414345
T75	A7	0.4388	0.35305	0.260155	0.163167	0.0784514	0.0683839	0.0399864	0.0222835
T75	A9	0.309257	0.22977	0.180991	0.13539	0.0854044	0.0852834	0.032138	0.0331959
T75	A10	0.271435	0.182352	0.0924918	0.0612292	0.0261542	0.0286094	0.0143421	0.00876609
T75	A11	0.623215	0.502004	0.427776	0.245902	0.143943	0.117835	0.088178	0.0424373
T75	A12	0.41929	0.234078	0.152761	0.162603	0.0773606	0.0409222	0.0385218	0.0088774

## Sheet: fitness_1058_SD01
T0	F0	0.76404	0.907435	0.938936	0.800605	0.992567	0.99749	0.991832	0.99845
T0	F0	0.68579	0.659507	0.855446	0.949919	0.984089	0.993005	0.996891	0.998329
T0	F0	0.784848	0.80111	0.907935	0.935586	0.984058	0.995905	0.998256	0.998857
T0	F0	0.738717	0.802474	0.93002	0.957078	0.990715	0.997825	0.997793	0.998923
T0	F0	0.756348	0.799121	0.92939	0.9252	0.991141	0.997368	0.99888	0.99899
T0	F0	0.693498	0.815097	0.938433	0.951609	0.994131	0.996627	0.99915	0.999333
T0	F0	0.807525	0.928499	0.960351	0.966632	0.994537	0.994068	0.998894	0.997582
T0	F0	0.779618	0.888806	0.940685	0.982441	0.992732	0.994979	0.996905	0.998001
T0	F0	0.747812	0.86784	0.947171	0.977063	0.994269	0.994959	0.998279	0.995839
T0	F0	0.691149	0.861952	0.946839	0.977159	0.991693	0.998037	0.996099	0.99439
T0	F0	0.604158	0.882679	0.951192	0.972359	0.992057	0.997072	0.990679	0.986988
T0	F0	0.614181	0.891173	0.948771	0.906739	0.991819	0.999054	0.995333	0.98638
T0	F0	0.481086	0.882015	0.952086	0.982855	0.984098	0.994492	0.998215	0.997114
T0	F0	0.440504	0.884268	0.965233	0.990319	0.987817	0.997442	0.999572	0.999646
T0	F0	0.53297	0.922053	0.981465	0.995971	0.994499	0.996395	0.999456	0.999388
T0	F0	0.406393	0.945798	0.970048	0.9945	0.989323	0.999221	0.999102	0.998902
T0	F0	0.438373	0.956088	0.981743	0.994417	0.985985	0.998549	0.999028	0.999039
T0	F0	0.482449	0.965321	0.993227	0.992855	0.968957	0.997331	0.999147	0.999459
T0	F0	0.414769	0.938086	0.974093	0.989567	0.987156	0.997108	0.994311	0.997004
T0	F0	0.401742	0.9552	0.977665	0.987179	0.970438	0.994853	0.998737	0.995688
T0	F0	0.406081	0.941867	0.980846	0.967328	0.943652	0.993909	0.988679	0.9975
T0	F0	0.26791	0.87164	0.973849	0.990418	0.993696	0.972109	0.93601	0.353425
T0	F0	0.278935	0.850359	0.976471	0.988166	0.989126	0.97166	0.885246	0.190476
T0	F0	0.249303	0.851652	0.963203	0.99113	0.989469	0.980688	0.962279	0.648148
T0	F0	0.435897	0.913102	0.980234	0.991698	0.994355	0.97881	0.945736	0.6621
T0	F0	0.427669	0.891985	0.97048	0.994696	0.997171	0.997781	0.998761	0.995706
T0	F0	0.413752	0.841336	0.971032	0.995252	0.998119	0.998783	0.999077	0.992021
T0	F0	0.310182	0.906787	0.972015	0.994797	0.997732	0.998788	0.998332	0.995057
T0	F0	0.324402	0.866914	0.951933	0.993794	0.997544	0.999198	0.998265	0.994756
T0	F0	0.334314	0.870894	0.950589	0.991771	0.996548	0.992074	0.997669	0.997745
T0	F0	0.617433	0.816874	0.932373	0.970021	0.968723	0.971879	0.987381	0.987829
T0	F0	0.676259	0.876663	0.96006	0.984077	0.991232	0.995395	0.996004	0.993575
T0	F0	0.490737	0.791098	0.927465	0.970325	0.98716	0.993479	0.995166	0.991167
T0	F0	0.662703	0.797222	0.904107	0.972505	0.979418	0.991911	0.994875	0.991511
T0	F0	0.407056	0.801624	0.937829	0.977653	0.98905	0.993316	0.991716	0.991676
T0	F0	0.386139	0.736658	0.926466	0.943929	0.976792	0.990007	0.987754	0.991656
T0	F0	0.22963	0.649802	0.935902	0.959086	0.979123	0.991785	0.995447	0.998064
T0	F0	0.294591	0.805521	0.9418	0.973742	0.988103	0.995632	0.995399	0.998828
T0	F0	0.413333	0.795339	0.933524	0.971278	0.988681	0.996212	0.997946	0.998252
T0	F0	0.374858	0.726795	0.921033	0.971075	0.986941	0.996595	0.998255	0.999283
T0	F0	0.609087	0.916197	0.944905	0.985843	0.988569	0.99314	0.998179	0.995345
T0	F0	0.187828	0.716032	0.792514	0.953897	0.970452	0.986265	0.996044	0.996061
T0	F0	0.443654	0.909907	0.938023	0.983903	0.992778	0.989833	0.996962	0.997452
T0	F0	0.459087	0.892027	0.920773	0.981323	0.99083	0.991726	0.996219	0.997497
T0	F0	0.762286	0.948588	0.971461	0.994755	0.996233	0.995372	0.998185	0.997977
T0	F0	0.522018	0.8754	0.939116	0.988352	0.991671	0.989261	0.997477	0.99589
T0	F0	0.428571	0.796374	0.829864	0.960512	0.973876	0.991707	0.996629	0.99009
T0	F0	0.237693	0.871508	0.935399	0.983321	0.98924	0.99401	0.99763	0.994975
T0	F0	0.42127	0.908511	0.956515	0.986519	0.992281	0.995226	0.999022	0.99446
T0	F0	0.372865	0.866398	0.928956	0.979464	0.989976	0.99504	0.998332	0.994653
T0	F0	0.585153	0.899235	0.961688	0.990917	0.994423	0.994497	0.997545	0.996937
T0	F0	0.610938	0.885296	0.94955	0.98364	0.99215	0.993546	0.996555	0.994951
T8	F1	0.839174	0.952564	0.933502	0.967101	0.964133	0.938542	0.971556	0.974817
T8	F2	0.866112	0.944613	0.975281	0.990358	0.994753	0.99178	0.996561	0.994972
T8	F3	0.863817	0.898471	0.942579	0.95058	0.960289	0.952787	0.951182	0.951232
T8	F4	0.913146	0.953565	0.984689	0.989841	0.992107	0.989394	0.995356	0.990882
T8	F5	0.915824	0.958092	0.984437	0.993364	0.995835	0.997063	0.998606	0.995496
T8	F6	0.873307	0.95458	0.981675	0.991391	0.995851	0.996899	0.996086	0.991079
T8	F7	0.906692	0.951057	0.985568	0.993329	0.997839	0.998449	0.999177	0.98712
T8	F8	0.900808	0.869355	0.953673	0.957567	0.984991	0.984684	0.990786	0.989927
T8	F9	0.712616	0.682924	0.744505	0.810522	0.853317	0.871267	0.896707	0.926342
T8	F10	0.880318	0.938803	0.967146	0.979317	0.987605	0.979533	0.991507	0.988356
T8	F11	0.838381	0.937786	0.98547	0.994343	0.997305	0.996117	0.998532	0.993978
T8	F1	0.860613	0.948784	0.947525	0.970713	0.997502	0.949821	0.97792	0.979956
T8	F2	0.911097	0.955373	0.976067	0.990559	0.995782	0.989759	0.997368	0.986491
T8	F3	0.908443	0.923253	0.956041	0.967363	0.982985	0.989914	0.992099	0.992377
T8	F4	0.910748	0.965824	0.981194	0.992437	0.983862	0.997993	0.998362	0.995462
T8	F5	0.90516	0.944281	0.976958	0.992219	0.996784	0.998448	0.998759	0.997172
T8	F6	0.891203	0.931871	0.970757	0.985469	0.991375	0.996138	0.995305	0.996204
T8	F7	0.777212	0.869308	0.965144	0.982983	0.992647	0.997291	0.998219	0.996851
T8	F8	0.901558	0.894302	0.931024	0.955648	0.969532	0.978836	0.989365	0.989841
T8	F9	0.87272	0.736966	0.808153	0.845442	0.835226	0.885593	0.895544	0.917192
T8	F10	0.912743	0.947589	0.962573	0.981019	0.994086	0.979021	0.983287	0.99104
T8	F11	0.898305	0.950632	0.975329	0.994992	0.994115	0.99635	0.997866	0.997153
T16	F1	0.819156	0.894749	0.907826	0.892726	0.927966	0.963821	0.967156	0.973262
T16	F2	0.786924	0.910995	0.937803	0.923727	0.952245	0.963451	0.969462	0.990994
T16	F3	0.38028	0.478473	0.452985	0.406872	0.373567	0.297332	0.292696	0.270001
T16	F4	0.919132	0.97691	0.987368	0.985066	0.997431	0.994953	0.999311	0.968415
T16	F5	0.84521	0.906979	0.940832	0.943869	0.965798	0.985321	0.979878	0.989883
T16	F6	0.689277	0.737092	0.812417	0.80777	0.910049	0.932958	0.931183	0.9456
T16	F8	0.823055	0.835651	0.852584	0.822117	0.910945	0.932807	0.940893	0.952074
T16	F10	0.918702	0.952025	0.973455	0.984579	0.991174	0.995568	0.996603	0.996756
T16	F11	0.827435	0.905877	0.965001	0.97698	0.991257	0.997258	0.997393	0.997942
T16	F1	0.697795	0.830356	0.855719	0.905817	0.92498	0.932144	0.946734	0.96
T16	F2	0.918467	0.953204	0.976599	0.98732	0.988271	0.989918	0.988433	0.986175
T16	F3	0.568606	0.413018	0.361075	0.26517	0.229473	0.145056	0.114605	0.158845
T16	F4	0.858865	0.920971	0.933218	0.956579	0.949199	0.992243	0.970881	0.829146
T16	F5	0.89829	0.949803	0.970153	0.978004	0.987821	0.990986	0.991202	0.981747
T16	F6	0.781079	0.831584	0.85589	0.871051	0.914633	0.915707	0.947736	0.932568
T16	F8	0.810513	0.83614	0.877056	0.896283	0.927082	0.943303	0.96727	0.982172
T16	F10	0.838517	0.923765	0.955615	0.985152	0.974899	0.981522	0.990134	0.978238
T16	F11	0.871769	0.939802	0.976076	0.990525	0.991987	0.99523	0.994577	0.977941
T16	F1	0.503227	0.826425	0.89245	0.88685	0.910025	0.935763	0.973393	0.978052
T16	F2	0.745472	0.945726	0.972729	0.976497	0.991249	0.978712	0.993763	0.990955
T16	F3	0.283991	0.35054	0.327209	0.222282	0.181151	0.135623	0.091032	0.0821139
T16	F4	0.698772	0.937528	0.970494	0.980763	0.991371	0.97823	0.990646	0.992909
T16	F5	0.622384	0.914545	0.939615	0.965193	0.975801	0.986569	0.992146	0.995681
T16	F6	0.410955	0.701723	0.74157	0.799056	0.796975	0.895657	0.927801	0.958067
T16	F8	0.51851	0.742422	0.731687	0.831649	0.823011	0.889914	0.94389	0.955601
T16	F10	0.591775	0.930825	0.959721	0.968215	0.994326	0.98906	0.989266	0.998631
T16	F11	0.582456	0.940187	0.967793	0.984791	0.995423	0.989628	0.986773	0.997653
T32	F1	0.583596	0.790742	0.812461	0.85394	0.871918	0.912184	0.92231	0.942047
T32	F2	0.737569	0.901291	0.94296	0.960893	0.950269	0.975858	0.98869	0.981675
T32	F3	0.537478	0.55041	0.50547	0.495514	0.366751	0.41339	0.438078	0.305589
T32	F4	0.865353	0.937315	0.931447	0.937067	0.985962	0.985766	0.99714	0.980545
T32	F5	0.851045	0.904625	0.927622	0.938439	0.950025	0.977252	0.982318	0.984651
T32	F6	0.442042	0.575465	0.621241	0.692558	0.67387	0.711684	0.768167	0.783771
T32	F8	0.759543	0.796267	0.811663	0.78705	0.768974	0.812382	0.790582	0.794118
T32	F10	0.661718	0.821364	0.917245	0.961878	0.968771	0.972037	0.98866	0.988368
T32	F11	0.59823	0.889395	0.947163	0.971538	0.975034	0.985485	0.994784	0.990127
T32	F1	0.535	0.77442	0.79833	0.857866	0.896037	0.918984	0.941579	0.943954
T32	F2	0.735732	0.937736	0.961797	0.96967	0.98751	0.99173	0.996209	0.98965
T32	F3	0.321152	0.315634	0.250812	0.278766	0.28062	0.238788	0.200747	0.182195
T32	F4	0.682459	0.762657	0.948571	0.921847	0.968225	0.975962	0.989307	0.981536
T32	F5	0.773834	0.860381	0.892821	0.901875	0.945183	0.956451	0.964919	0.966856
T32	F6	0.682059	0.772485	0.859919	0.839855	0.893784	0.892319	0.918634	0.904738
T32	F8	0.751993	0.715728	0.730966	0.744947	0.814705	0.817404	0.826567	0.820059
T32	F10	0.767737	0.903714	0.969643	0.976519	0.983473	0.992164	0.996031	0.991286
T32	F11	0.836357	0.888029	0.952018	0.962664	0.978709	0.990204	0.992727	0.986352
T32	F1	0.777414	0.856629	0.835589	0.907607	0.907271	0.928403	0.942219	0.954426
T32	F2	0.645931	0.758639	0.866092	0.942368	0.958316	0.969288	0.981811	0.990489
T32	F3	0.365232	0.302546	0.341727	0.303615	0.317479	0.327323	0.316327	0.2671
T32	F4	0.920209	0.905762	0.94311	0.975923	0.97841	0.961885	0.967609	0.973212
T32	F5	0.65851	0.620329	0.724689	0.8407	0.83376	0.87161	0.91734	0.944385
T32	F6	0.637194	0.679118	0.73516	0.826962	0.836482	0.848691	0.890106	0.91702
T32	F8	0.683052	0.629003	0.647766	0.633496	0.522269	0.581094	0.597048	0.612077
T32	F10	0.77853	0.838032	0.919348	0.966743	0.968613	0.964097	0.958806	0.977799
T32	F11	0.877446	0.937117	0.953662	0.9775	0.983507	0.987953	0.993038	0.992508
T48	F1	0.626137	0.687238	0.678413	0.689077	0.711658	0.705218	0.689181	0.766038
T48	F2	0.657306	0.756395	0.840216	0.858279	0.813451	0.845483	0.828799	0.865625
T48	F4	0.627077	0.471994	0.457059	0.436365	0.459104	0.486132	0.498536	0.481564
T48	F5	0.63833	0.774073	0.829907	0.858233	0.886428	0.927424	0.946098	0.959897
T48	F6	0.620518	0.71312	0.774468	0.773478	0.791652	0.772487	0.778871	0.78356
T48	F8	0.636478	0.683339	0.663338	0.605311	0.598269	0.558846	0.564708	0.557056
T48	F10	0.474397	0.535914	0.678711	0.794232	0.848408	0.868173	0.906254	0.918674
T48	F11	0.589063	0.555416	0.648984	0.715639	0.64	0.602528	0.548086	0.645783
T48	F1	0.614878	0.639376	0.690317	0.760531	0.807313	0.830055	0.817072	0.85784
T48	F2	0.743908	0.811142	0.873006	0.9129	0.941836	0.965124	0.963351	0.966838
T48	F4	0.534233	0.356406	0.373477	0.383692	0.390181	0.421295	0.433077	0.432575
T48	F5	0.710184	0.756327	0.817565	0.855741	0.91455	0.956931	0.965024	0.969893
T48	F6	0.654558	0.604872	0.560421	0.623283	0.700644	0.725262	0.731301	0.716924
T48	F8	0.736	0.608909	0.677271	0.700883	0.726029	0.670636	0.733723	0.748317
T48	F10	0.559767	0.463726	0.635214	0.662674	0.775554	0.80905	0.88373	0.915157
T48	F11	0.603151	0.576594	0.638702	0.671214	0.768706	0.796278	0.843019	0.852954
T48	F1	0.661206	0.761798	0.869947	0.88719	0.879842	0.908197	0.937249	0.946412
T48	F2	0.767537	0.831228	0.89859	0.941067	0.949039	0.956984	0.969902	0.974069
T48	F4	0.22655	0.211307	0.302629	0.323073	0.367586	0.341628	0.341595	0.351246
T48	F5	0.660604	0.721212	0.833245	0.83147	0.840292	0.879484	0.906383	0.926092
T48	F6	0.375769	0.297981	0.401797	0.525337	0.513298	0.549127	0.578626	0.566505
T48	F8	0.538117	0.520223	0.481172	0.510876	0.469073	0.529882	0.559303	0.574351
T48	F10	0.561182	0.712634	0.841334	0.901034	0.897139	0.930709	0.952376	0.974078
T48	F11	0.731471	0.763451	0.845656	0.844542	0.879075	0.904213	0.92051	0.935966
T63	F1	0.61953	0.683488	0.688737	0.717524	0.609074	0.720888	0.703298	0.688115
T63	F2	0.793375	0.842255	0.846388	0.861693	0.786823	0.818447	0.842626	0.882981
T63	F4	0.534029	0.392126	0.36118	0.459841	0.482727	0.457877	0.461467	0.487706
T63	F5	0.64602	0.761114	0.797939	0.836984	0.868967	0.797446	0.83209	0.887673
T63	F6	0.465241	0.454271	0.495709	0.567062	0.553615	0.46016	0.415934	0.463331
T63	F8	0.783063	0.754355	0.72333	0.704821	0.65844	0.526642	0.475396	0.508317
T63	F10	0.523466	0.511511	0.703289	0.749948	0.718569	0.733601	0.779965	0.815691
T63	F11	0.585793	0.609802	0.680092	0.710947	0.672848	0.602601	0.583913	0.765332
T63	F1	0.561735	0.678615	0.771383	0.793148	0.859614	0.879711	0.892617	0.912562
T63	F2	0.714625	0.834806	0.861007	0.921845	0.948948	0.966777	0.973719	0.969612
T63	F4	0.56974	0.554624	0.491076	0.520154	0.495204	0.514545	0.506207	0.476116
T63	F5	0.758015	0.761224	0.814458	0.85503	0.914848	0.933564	0.944013	0.947406
T63	F6	0.588277	0.515987	0.555893	0.608877	0.643038	0.600787	0.619758	0.544947
T63	F8	0.673016	0.501053	0.550751	0.505774	0.553607	0.560415	0.606817	0.636881
T63	F10	0.391273	0.467845	0.578075	0.667095	0.735127	0.764824	0.817372	0.843575
T63	F11	0.403453	0.549043	0.601862	0.672109	0.732369	0.741693	0.810176	0.841436
T63	F1	0.652328	0.75217	0.810881	0.839578	0.769074	0.769861	0.707787	0.799831
T63	F2	0.70727	0.790354	0.840615	0.932829	0.933764	0.944672	0.965061	0.968569
T63	F4	0.692489	0.473869	0.409576	0.444087	0.461431	0.474227	0.388068	0.440752
T63	F5	0.609079	0.636206	0.732065	0.705225	0.755618	0.832221	0.868979	0.907498
T63	F6	0.603405	0.522074	0.575017	0.537904	0.535924	0.56228	0.570157	0.579206
T63	F8	0.781176	0.770199	0.757631	0.746024	0.718132	0.684984	0.730735	0.757548
T63	F10	0.634587	0.618124	0.753651	0.792762	0.831158	0.833239	0.860026	0.913055
T63	F11	0.620954	0.591417	0.682707	0.687807	0.714979	0.784792	0.815742	0.823418
T75	F1	0.604432	0.682397	0.672409	0.778472	0.790408	0.796293	0.746343	0.787101
T75	F2	0.760863	0.767244	0.820728	0.851398	0.875883	0.893088	0.916099	0.942
T75	F4	0.575931	0.475703	0.48486	0.418797	0.414337	0.375828	0.369184	0.326821
T75	F5	0.670705	0.645412	0.6942	0.769412	0.830057	0.880859	0.913419	0.920095
T75	F6	0.559236	0.546115	0.566622	0.524738	0.526105	0.468053	0.466398	0.448832
T75	F8	0.696421	0.649896	0.675894	0.648914	0.716312	0.639646	0.654577	0.687299
T75	F10	0.536708	0.552764	0.694369	0.750817	0.787007	0.80293	0.87226	0.880006
T75	F11	0.64617	0.662544	0.65121	0.744942	0.750918	0.776243	0.827597	0.859741
T75	F1	0.626291	0.80508	0.803153	0.847177	0.89665	0.906136	0.933899	0.925371
T75	F2	0.689904	0.793959	0.802922	0.857942	0.905456	0.924897	0.961466	0.966436
T75	F4	0.552332	0.444053	0.401529	0.391956	0.370294	0.361278	0.317774	0.278862
T75	F5	0.644046	0.733724	0.791406	0.82384	0.876087	0.921368	0.940789	0.947115
T75	F6	0.37731	0.419039	0.390107	0.377656	0.335688	0.309463	0.282257	0.346461
T75	F8	0.69141	0.745854	0.771761	0.801653	0.812206	0.851409	0.892883	0.896131
T75	F10	0.569665	0.633407	0.692921	0.731005	0.767281	0.826332	0.856836	0.864041
T75	F11	0.706485	0.786799	0.78804	0.82828	0.844069	0.862794	0.866639	0.904642
T75	F1	0.670862	0.790879	0.824894	0.844665	0.863069	0.902942	0.924951	0.929189
T75	F2	0.650785	0.814236	0.748637	0.803808	0.824098	0.885917	0.918851	0.933124
T75	F4	0.54185	0.526164	0.481962	0.478448	0.50701	0.475224	0.411831	0.382872
T75	F5	0.609148	0.757482	0.822376	0.833333	0.873789	0.914361	0.946876	0.955082
T75	F6	0.59614	0.583854	0.598069	0.553062	0.537313	0.530896	0.523756	0.492032
T75	F8	0.662817	0.739331	0.76036	0.801436	0.826867	0.842985	0.87037	0.884842
T75	F10	0.490843	0.458158	0.614902	0.719937	0.7543	0.802825	0.869187	0.880607
T75	F11	0.771149	0.781214	0.755241	0.762836	0.763932	0.839408	0.865431	0.900279
T75(isolated clones)	F1	0.693939	0.781609	0.85841	0.87706	0.922906	0.954977	0.961928	0.961825
T75(isolated clones)	F2	0.72089	0.881639	0.917085	0.925407	0.956406	0.946944	0.969947	0.956767
T75(isolated clones)	F4	0.590855	0.499062	0.405246	0.344903	0.273733	0.244853	0.25157	0.232205
T75(isolated clones)	F5	0.696528	0.790189	0.853755	0.8875	0.906152	0.915802	0.949842	0.937325
T75(isolated clones)	F6	0.661456	0.560081	0.598342	0.658408	0.600908	0.603043	0.545121	0.507589
T75(isolated clones)	F8	0.702557	0.755661	0.794141	0.747099	0.732216	0.762043	0.814181	0.795752
T75(isolated clones)	F10	0.553195	0.479714	0.612658	0.776185	0.786605	0.802616	0.825458	0.806168
T75(isolated clones)	F11	0.521255	0.698188	0.705395	0.782764	0.828399	0.853772	0.893014	0.891096
T75(isolated clones)	F1	0.633244	0.723649	0.723931	0.809629	0.824569	0.874502	0.884435	0.920597
T75(isolated clones)	F2	0.725648	0.762539	0.815011	0.880821	0.919534	0.935903	0.931434	0.947457
T75(isolated clones)	F4	0.600197	0.333641	0.349588	0.3084	0.295096	0.253844	0.228136	0.173459
T75(isolated clones)	F5	0.642674	0.601034	0.673742	0.719686	0.757433	0.798397	0.812268	0.849631
T75(isolated clones)	F6	0.307621	0.22986	0.248872	0.253812	0.213122	0.185018	0.184381	0.171373
T75(isolated clones)	F8	0.775624	0.63726	0.642241	0.719083	0.745459	0.792484	0.802677	0.794282
T75(isolated clones)	F10	0.638216	0.502422	0.706037	0.704797	0.8043	0.842868	0.883555	0.852597
T75(isolated clones)	F11	0.659019	0.661642	0.763101	0.806826	0.84303	0.905297	0.884565	0.905522
T75(isolated clones)	F1	0.66441	0.840731	0.873505	0.924624	0.953161	0.954214	0.95498	0.974265
T75(isolated clones)	F2	0.687689	0.854167	0.891497	0.899867	0.953805	0.955356	0.961502	0.972289
T75(isolated clones)	F4	0.770321	0.485527	0.379116	0.383564	0.328512	0.33263	0.325843	0.269391
T75(isolated clones)	F5	0.74314	0.853637	0.831877	0.806779	0.883807	0.86659	0.881221	0.931137
T75(isolated clones)	F6	0.528426	0.506018	0.478659	0.456151	0.42572	0.360757	0.400976	0.398708
T75(isolated clones)	F8	0.80156	0.717415	0.687226	0.726557	0.772509	0.794601	0.797666	0.812315
T75(isolated clones)	F10	0.763206	0.792124	0.774633	0.784083	0.91107	0.8695	0.921237	0.943565
T75(isolated clones)	F11	0.833072	0.776075	0.794656	0.807879	0.890254	0.864819	0.893247	0.921903
T80	F1	0.729578	0.647926	0.665124	0.733697	0.756047	0.79675	0.819062	0.838116
T80	F2	0.7328	0.662313	0.753892	0.830098	0.849736	0.90197	0.908414	0.94521
T80	F4	0.660321	0.549945	0.529759	0.489611	0.495953	0.496754	0.428886	0.390931
T80	F5	0.634216	0.581818	0.640363	0.753708	0.801103	0.844008	0.849939	0.877134
T80	F6	0.552034	0.5	0.503629	0.469846	0.480907	0.463561	0.422646	0.391304
T80	F8	0.815303	0.751748	0.804699	0.862177	0.857946	0.844974	0.866404	0.883187
T80	F10	0.538144	0.558018	0.618314	0.679436	0.771688	0.803035	0.811355	0.827084
T80	F11	0.615846	0.652497	0.63247	0.663945	0.642095	0.658204	0.513911	0.648873
T80	F1	0.660388	0.745064	0.781149	0.792842	0.841632	0.875304	0.887831	0.895481
T80	F2	0.511778	0.712799	0.611776	0.718322	0.767191	0.847604	0.906663	0.934666
T80	F4	0.432778	0.375421	0.329993	0.304628	0.276458	0.236296	0.185097	0.174826
T80	F5	0.531563	0.709529	0.762741	0.792372	0.842214	0.89667	0.892659	0.93384
T80	F6	0.195415	0.286405	0.257191	0.252264	0.243397	0.23477	0.229862	0.213148
T80	F8	0.614035	0.552774	0.642638	0.656079	0.664012	0.772975	0.844049	0.858802
T80	F10	0.422526	0.407715	0.471166	0.4803	0.555306	0.595763	0.638612	0.675832
T80	F11	0.491486	0.702573	0.685593	0.675689	0.704122	0.751016	0.77703	0.793538
T80	F1	0.712523	0.783328	0.78831	0.810339	0.827478	0.868985	0.88315	0.869301
T80	F2	0.680546	0.734124	0.747626	0.80211	0.82098	0.854434	0.873203	0.888719
T80	F4	0.538426	0.45569	0.408287	0.382066	0.372489	0.348544	0.306303	0.329726
T80	F5	0.648343	0.744708	0.807113	0.822695	0.859706	0.896447	0.935313	0.946441
T80	F6	0.71438	0.586787	0.602798	0.520986	0.517711	0.4741	0.469233	0.431325
T80	F8	0.746316	0.758027	0.777727	0.841902	0.851535	0.868144	0.86026	0.90415
T80	F10	0.576357	0.665101	0.746197	0.77148	0.810004	0.844952	0.881716	0.894114
T80	F11	0.692192	0.882209	0.888574	0.887552	0.870308	0.896448	0.914134	0.915324
T96	F1	0.47361	0.520863	0.501978	0.540843	0.401471	0.44029	0.415508	0.377243
T96	F2	0.624955	0.714952	0.70525	0.732642	0.689797	0.684893	0.650569	0.601544
T96	F4	0.376449	0.355871	0.322467	0.270571	0.294205	0.263889	0.226987	0.229599
T96	F5	0.233403	0.259106	0.220463	0.175563	0.134747	0.0844801	0.0580737	0.084991
T96	F6	0.615385	0.576479	0.462463	0.523557	0.363422	0.391347	0.345302	0.37726
T96	F7	0.366245	0.287668	0.179785	0.110921	0.0826192	0.0441923	0.0378424	0.0321493
T96	F8	0.606061	0.59852	0.603882	0.668413	0.527932	0.512042	0.398761	0.280608
T96	F9	0.357837	0.351069	0.271717	0.224865	0.213333	0.168523	0.125469	0.111295
T96	F10	0.424126	0.430182	0.508286	0.599726	0.564743	0.659081	0.62556	0.631729
T96	F11	0.656199	0.796169	0.764099	0.822412	0.816524	0.820827	0.768028	0.703809
T96	F1	0.888638	0.925318	0.999577	0.810085	0.83458	0.818631	0.747367	0.748706
T96	F2	0.806628	0.73161	0.756587	0.809019	0.819316	0.815326	0.770738	0.742867
T96	F4	0.710541	0.397317	0.368475	0.34983	0.32879	0.272495	0.281298	0.183158
T96	F5	0.748214	0.611295	0.577436	0.42695	0.475507	0.384863	0.267565	0.185925
T96	F6	0.790076	0.663353	0.675364	0.624781	0.572426	0.553285	0.430719	0.401429
T96	F7	0.562032	0.300811	0.192215	0.121962	0.0764804	0.0500544	0.0571164	0.0129141
T96	F8	0.667199	0.539375	0.573124	0.45638	0.488892	0.401318	0.289893	0.184298
T96	F9	0.278878	0.194249	0.145029	0.140714	0.113969	0.0876146	0.0943751	0.0628317
T96	F10	0.59518	0.531195	0.644384	0.59746	0.642056	0.594687	0.594085	0.694273
T96	F11	0.785261	0.728339	0.779106	0.74271	0.757248	0.778438	0.648438	0.518353
T112	F1	0.309596	0.33673	0.319107	0.355733	0.273754	0.260489	0.216144	0.184221
T112	F2	0.527981	0.715119	0.679199	0.705678	0.566816	0.531752	0.533105	0.422463
T112	F4	0.428775	0.29231	0.257582	0.196824	0.215264	0.146133	0.140123	0.165239
T112	F5	0.57152	0.620992	0.552926	0.507573	0.399853	0.341836	0.223626	0.180206
T112	F6	0.597166	0.551816	0.514366	0.464601	0.458071	0.357851	0.285326	0.223236
T112	F7	0.135872	0.132435	0.077523	0.0402151	0.0436389	0.0233799	0.0221603	0.0171658
T112	F8	0.275791	0.23182	0.127453	0.0676371	0.0491744	0.0208493	0.0153261	0.0111917
T112	F9	0.305118	0.246867	0.191299	0.158365	0.114119	0.105398	0.0717675	0.0449228
T112	F10	0.429059	0.479628	0.495817	0.531515	0.530943	0.680492	0.58859	0.59967
T112	F11	0.635178	0.697065	0.649013	0.696619	0.647161	0.566963	0.600442	0.534994
T112	F1	0.605799	0.364986	0.39581	0.30603	0.313138	0.245113	0.1817	0.230596
T112	F2	0.80308	0.683057	0.648512	0.566197	0.533664	0.431884	0.297634	0.258128
T112	F4	0.384385	0.154877	0.108122	0.152497	0.106724	0.0982611	0.23086	0.0813672
T112	F5	0.674484	0.510503	0.392506	0.278268	0.258042	0.163108	0.137827	0.0830429
T112	F6	0.778055	0.488871	0.431836	0.336407	0.303292	0.233111	0.174765	0.163158
T112	F7	0.418721	0.185177	0.111301	0.0875281	0.0508416	0.0283216	0.026506	0.0102389
T112	F8	0.464928	0.193801	0.111162	0.0704746	0.041537	0.0285786	0.0161694	0.00867955
T112	F9	0.433245	0.204319	0.17114	0.140426	0.117699	0.0698925	0.0575482	0.0508056
T112	F10	0.635572	0.43244	0.489336	0.420905	0.457836	0.460498	0.374569	0.503965
T112	F11	0.741127	0.662994	0.568447	0.522124	0.392798	0.372841	0.412352	0.318522
T128	F1	0.561695	0.388038	0.41671	0.38317	0.379437	0.350991	0.361844	0.355477
T128	F2	0.542384	0.271109	0.15289	0.10784	0.0546811	0.0222486	0.0165343	0.0124101
T128	F4	0.705774	0.34906	0.308985	0.310995	0.233717	0.188107	0.140328	0.124503
T128	F5	0.718664	0.593357	0.578123	0.584291	0.469114	0.359508	0.235585	0.175821
T128	F6	0.323538	0.188534	0.154888	0.0714698	0.0322329	0.0291274	0.0255837	0.0128707
T128	F8	0.448082	0.212798	0.146972	0.107574	0.0612245	0.0404554	0.0303403	0.0130788
T128	F10	0.480148	0.257269	0.248152	0.303893	0.273046	0.223383	0.238286	0.127903
T128	F11	0.808459	0.838272	0.81069	0.836834	0.795366	0.711187	0.72615	0.678404
T128	F1	0.44874	0.389612	0.426255	0.37925	0.398445	0.364198	0.314149	0.372847
T128	F2	0.320132	0.30364	0.253067	0.159369	0.116654	0.072789	0.0428291	0.04399
T128	F4	0.404983	0.258295	0.266265	0.2836	0.25746	0.205585	0.155453	0.153817
T128	F5	0.173829	0.18661	0.195538	0.0982651	0.0669722	0.0512081	0.0253745	0.0222493
T128	F6	0.217549	0.79515	0.655523	0.476883	0.35953	0.230889	0.127537	0.125587
T128	F8	0.0935543	0.0562518	0.0530338	0.0180231	0.0211922	0.0128368	0.0060166	0.00406805
T128	F10	0.462176	0.565155	0.544236	0.568218	0.559914	0.608686	0.602005	0.672248
T128	F11	0.249512	0.230187	0.127911	0.111732	0.0490417	0.031348	0.0403279	0.0271626
T128	F1	0.330589	0.230155	0.223359	0.233945	0.235002	0.166887	0.246206	0.257382
T128	F2	0.149852	0.0850893	0.0447826	0.0338014	0.0253939	0.0118585	0.0132973	0.0070892
T128	F4	0.644403	0.440822	0.406754	0.401058	0.357514	0.293192	0.362984	0.341822
T128	F5	0.395631	0.355136	0.299132	0.236483	0.183823	0.113208	0.106328	0.0649785
T128	F6	0.433674	0.36907	0.313454	0.227666	0.162847	0.0922655	0.0951081	0.0696841
T128	F8	0.397969	0.251238	0.183012	0.11092	0.0787284	0.0381492	0.0391667	0.0224012
T128	F10	0.504675	0.416229	0.328247	0.332397	0.327376	0.312553	0.370989	0.301152
T128	F11	0.691862	0.64342	0.555862	0.431149	0.345014	0.223615	0.195763	0.126589
T160	F1	0.242181	0.393102	0.210195	0.118102	0.0685784	0.0412733	0.0253964	0.0117221
T160	F2	0.274667	0.308897	0.194817	0.114363	0.0650291	0.0480066	0.0266096	0.0174524
T160	F4	0.611257	0.404828	0.309035	0.236706	0.182374	0.125969	0.0932116	0.0673461
T160	F5	0.25569	0.319653	0.173938	0.11222	0.0635831	0.0349742	0.0189246	0.0126657
T160	F6	0.389335	0.492256	0.357058	0.200181	0.124928	0.0674724	0.0499185	0.0280965
T160	F8	0.298132	0.304285	0.232268	0.14915	0.0847858	0.0496765	0.0359465	0.0192934
T160	F10	0.215977	0.218942	0.119008	0.0786036	0.0466866	0.0281253	0.0203958	0.00834273
T160	F11	0.542617	0.671431	0.576349	0.418979	0.269105	0.0947843	0.0583979	0.0218489
T160	F1	0.328382	0.20744	0.121182	0.0555629	0.0445986	0.0234797	0.01348	0.009877
T160	F2	0.342492	0.231834	0.139875	0.0795852	0.0611728	0.0314677	0.0256611	0.0316325
T160	F4	0.276045	0.107939	0.0748325	0.0505663	0.0546866	0.0481379	0.0457578	0.0378481
T160	F5	0.304437	0.189014	0.123559	0.0569457	0.0424102	0.0204758	0.0112421	0.0151515
T160	F6	0.48637	0.393404	0.259304	0.15531	0.0988537	0.059557	0.0509889	0.0437682
T160	F8	0.236423	0.143616	0.081135	0.0515968	0.0451977	0.0218704	0.0163509	0.015149
T160	F10	0.302457	0.191841	0.0994321	0.0534242	0.0351255	0.0184682	0.0116202	0.00867933
T160	F11	0.709595	0.761695	0.653994	0.497039	0.354051	0.15536	0.0839931	0.120693
T160	F1	0.20744	0.381345	0.250258	0.193157	0.123682	0.068583	0.0520744	0.0142373
T160	F2	0.231834	0.554323	0.369233	0.270075	0.165744	0.115959	0.0951548	0.0344788
T160	F4	0.107939	0.544169	0.538994	0.46698	0.435253	0.398323	0.328727	0.266631
T160	F5	0.189014	0.122459	0.0866357	0.0637707	0.0291677	0.0200206	0.013833	0.0104403
T160	F6	0.393404	0.393868	0.23744	0.16192	0.0925241	0.0624576	0.0456342	0.0223855
T160	F8	0.143616	0.183365	0.133579	0.0666813	0.0289441	0.02219	0.0175161	0.00647249
T160	F10	0.191841	0.273327	0.133114	0.0861602	0.0421064	0.0309495	0.0302358	0.00972268
T160	F11	0.761695	0.774725	0.69574	0.598375	0.407963	0.227176	0.143831	0.0476484
T128	F1	0.319153	0.294571	0.313893	0.287461	0.325669	0.300796	0.281183	0.198757
T128	F1	0.296875	0.291239	0.324589	0.249567	0.295244	0.278081	0.271779	0.229428
T63	F1	0.333498	0.420918	0.528822	0.63733	0.779465	0.804211	0.896375	0.910114
T63	F1	0.67339	0.770642	0.789346	0.881878	0.891944	0.933121	0.943534	0.975011
T63	F1	0.727769	0.854996	0.845958	0.93682	0.924846	0.953719	0.960597	0.984822
T128	F10	0.223875	0.392928	0.441241	0.371342	0.46106	0.416656	0.372471	0.199842
T128	F11	0.312059	0.382063	0.361727	0.238128	0.226395	0.189098	0.145536	0.138881
T48	F11	0.691833	0.757984	0.781237	0.836518	0.830091	0.860239	0.883967	0.918357
T63	F11	0.417611	0.401174	0.471323	0.615899	0.618561	0.690213	0.692006	0.770017
T80	F11	0.745305	0.795409	0.81338	0.852918	0.842698	0.824083	0.82263	0.920894
T16	F2	0.617647	0.748953	0.895096	0.884216	0.973664	0.832612	0.990393	0.847207
T32	F2	0.575681	0.643603	0.824752	0.848176	0.952316	0.702562	0.974546	0.797115
T48	F2	0.28593	0.474365	0.611066	0.565521	0.758711	0.537575	0.87893	0.754007
T63	F2	0.433864	0.476408	0.55426	0.598601	0.800857	0.663968	0.898312	0.825694
T63	F2	0.597279	0.715481	0.70788	0.826087	0.810728	0.853319	0.911687	0.96631
T32	F3	0.364083	0.336015	0.297751	0.253134	0.26433	0.193388	0.199234	0.122157
T16	F4	0.759259	0.893927	0.97935	0.948395	0.994794	0.732983	0.993911	0.848771
T16	F4	0.81255	0.975233	0.876914	0.995121	0.945312	0.919329	0.917491	0.998936
T48	F4	0.430506	0.356504	0.392407	0.379302	0.380072	0.382078	0.393932	0.328071
T63	F4	0.447786	0.373509	0.375051	0.352546	0.378677	0.366365	0.364297	0.307102
T63	F6	0.477503	0.479944	0.446091	0.511756	0.519507	0.490569	0.482871	0.477341
T63	F6	0.531539	0.614384	0.59733	0.685102	0.643852	0.626021	0.629064	0.61512
T75(isolated clones)	F6	0.575961	0.602479	0.555511	0.639405	0.582907	0.581045	0.544156	0.540187
T32	F8	0.680561	0.685234	0.685556	0.766278	0.779761	0.79481	0.851306	0.910083
T32	F8	0.662844	0.717694	0.712175	0.800485	0.820552	0.831915	0.874013	0.937074
T63	F8	0.681188	0.672675	0.624505	0.697152	0.666926	0.681603	0.705651	0.802552
T63	F8	0.478261	0.546917	0.637101	0.567428	0.690084	0.549671	0.73538	0.53506
T75	F8	0.608574	0.749621	0.701074	0.834048	0.765297	0.814652	0.865529	0.930756
T75(isolated clones)	F8	0.716139	0.730374	0.748196	0.795481	0.836072	0.854167	0.844399	0.880952
T0	F0	0.889966	0.931842	0.973535	0.960812	0.931351	0.937542	0.99758	0.896121
T128	F10	0.250634	0.176804	0.17061	0.149281	0.148936	0.122949	0.148258	0.174152
T128	F11	0.771162	0.805836	0.800322	0.675989	0.598457	0.624737	0.861683	0.708452
T128	F11	0.728345	0.748171	0.748201	0.739111	0.706278	0.703978	0.855154	0.768766
T16	F2	0.795761	0.928127	0.948584	0.83318	0.822741	0.852518	0.995063	0.834338
T32	F2	0.738665	0.867363	0.879266	0.784521	0.76779	0.79447	0.979997	0.838111
T80	F2	0.76798	0.685788	0.78237	0.781939	0.772212	0.838088	0.917458	0.788301
T80	F2	0.745072	0.742268	0.818906	0.814845	0.723765	0.653436	0.930175	0.762028
T128	F2	0.360847	0.345348	0.200877	0.160295	0.114791	0.0798365	0.0704856	0.0411252
T16	F4	0.892773	0.926026	0.971109	0.87166	0.877061	0.877159	0.995879	0.829474
T16	F4	0.878574	0.892423	0.926751	0.745645	0.768082	0.795833	0.947322	0.756662
T128	F4	0.403966	0.18554	0.141722	0.112966	0.0822943	0.0638675	0.073045	0.0587848
T128	F6	0.403528	0.218035	0.146865	0.115334	0.0828902	0.0596829	0.0288345	0.0236345
T128	F6	0.300534	0.283901	0.174627	0.16496	0.105353	0.0724284	0.0486857	0.0298387
T63	F8	0.776094	0.649105	0.648523	0.617976	0.561232	0.6621	0.762753	0.624294
T80	F8	0.873194	0.788609	0.838408	0.764161	0.713466	0.653085	0.913278	0.791142
T8	F1	0.448047	0.797089	0.857042	0.976277	0.983333	0.99412	0.998363	0.996348
T8	F2	0.484672	0.773094	0.925926	0.979141	0.986436	0.99212	0.997499	0.99738
T8	F3	0.544776	0.829651	0.901279	0.923347	0.925246	0.950071	0.952782	0.9525
T8	F4	0.377882	0.764718	0.902435	0.950055	0.969801	0.992028	0.997338	0.996957
T8	F5	0.382666	0.65128	0.880639	0.973154	0.981108	0.995875	0.997448	0.992622
T8	F6	0.458366	0.53776	0.762819	0.819463	0.888199	0.939713	0.935919	0.965129
T8	F7	0.556632	0.759878	0.913966	0.975679	0.980273	0.994375	0.996528	0.995333
T8	F8	0.379222	0.474825	0.746937	0.79795	0.878925	0.931949	0.949992	0.971379
T8	F9	0.332569	0.381334	0.488843	0.599912	0.627083	0.653889	0.716218	0.774198
T8	F10	0.559889	0.700179	0.877257	0.980226	0.983543	0.994163	0.997162	0.996076
T8	F11	0.626047	0.78691	0.935795	0.977815	0.978167	0.993964	0.995778	0.995342
T96	F1	0.42735	0.422727	0.381584	0.425609	0.425787	0.380938	0.398201	0.403276
T96	F2	0.761459	0.796146	0.783008	0.851887	0.843474	0.764281	0.807383	0.797933
T96	F4	0.576224	0.298638	0.291271	0.204779	0.177099	0.115965	0.101585	0.0855635
T96	F5	0.637035	0.699277	0.576657	0.630912	0.539034	0.460457	0.534556	0.393389
T96	F6	0.666325	0.629048	0.637193	0.619203	0.642261	0.636181	0.574475	0.537902
T96	F7	0.316076	0.215843	0.145001	0.0797539	0.0465263	0.0313901	0.0165159	0.00988753
T96	F8	0.744474	0.72917	0.6536	0.78868	0.820813	0.859706	0.86125	0.833386
T96	F9	0.437902	0.39399	0.356184	0.302126	0.243915	0.20692	0.185199	0.137035
T96	F10	0.484312	0.466262	0.489672	0.595332	0.624847	0.641399	0.718071	0.753154
T96	F11	0.582142	0.617662	0.540142	0.63646	0.578417	0.624324	0.72376	0.66649
T112	F1	0.583422	0.388829	0.403459	0.436697	0.414714	0.366048	0.351244	0.381178
T112	F2	0.813985	0.720984	0.697003	0.787565	0.791569	0.754538	0.762344	0.790582
T112	F4	0.652302	0.398461	0.419249	0.32874	0.267996	0.193062	0.149892	0.131027
T112	F5	0.688437	0.725193	0.577952	0.641156	0.482853	0.40639	0.42418	0.239785
T112	F6	0.733527	0.607523	0.557458	0.547125	0.432519	0.389024	0.319987	0.276755
T112	F7	0.412695	0.30149	0.229259	0.126947	0.0733858	0.042734	0.0154135	0.0111758
T112	F8	0.35853	0.213547	0.155106	0.0823918	0.0467493	0.0357725	0.0196966	0.00905377
T112	F9	0.41866	0.287098	0.239995	0.187122	0.171171	0.138235	0.142938	0.0960579
T112	F10	0.703842	0.689633	0.653856	0.790059	0.830244	0.787811	0.853395	0.812964
T112	F11	0.753367	0.82799	0.833639	0.897771	0.841568	0.829179	0.859106	0.893578

## Sheet: fitness_1058_SD02
T0	E0	0.76404	0.907435	0.938936	0.800605	0.992567	0.99749	0.991832	0.99845
T0	E0	0.68579	0.659507	0.855446	0.949919	0.984089	0.993005	0.996891	0.998329
T0	E0	0.784848	0.80111	0.907935	0.935586	0.984058	0.995905	0.998256	0.998857
T0	E0	0.738717	0.802474	0.93002	0.957078	0.990715	0.997825	0.997793	0.998923
T0	E0	0.756348	0.799121	0.92939	0.9252	0.991141	0.997368	0.99888	0.99899
T0	E0	0.693498	0.815097	0.938433	0.951609	0.994131	0.996627	0.99915	0.999333
T0	E0	0.807525	0.928499	0.960351	0.966632	0.994537	0.994068	0.998894	0.997582
T0	E0	0.779618	0.888806	0.940685	0.982441	0.992732	0.994979	0.996905	0.998001
T0	E0	0.747812	0.86784	0.947171	0.977063	0.994269	0.994959	0.998279	0.995839
T0	E0	0.691149	0.861952	0.946839	0.977159	0.991693	0.998037	0.996099	0.99439
T0	E0	0.604158	0.882679	0.951192	0.972359	0.992057	0.997072	0.990679	0.986988
T0	E0	0.614181	0.891173	0.948771	0.906739	0.991819	0.999054	0.995333	0.98638
T0	E0	0.481086	0.882015	0.952086	0.982855	0.984098	0.994492	0.998215	0.997114
T0	E0	0.440504	0.884268	0.965233	0.990319	0.987817	0.997442	0.999572	0.999646
T0	E0	0.53297	0.922053	0.981465	0.995971	0.994499	0.996395	0.999456	0.999388
T0	E0	0.406393	0.945798	0.970048	0.9945	0.989323	0.999221	0.999102	0.998902
T0	E0	0.438373	0.956088	0.981743	0.994417	0.985985	0.998549	0.999028	0.999039
T0	E0	0.482449	0.965321	0.993227	0.992855	0.968957	0.997331	0.999147	0.999459
T0	E0	0.414769	0.938086	0.974093	0.989567	0.987156	0.997108	0.994311	0.997004
T0	E0	0.401742	0.9552	0.977665	0.987179	0.970438	0.994853	0.998737	0.995688
T0	E0	0.406081	0.941867	0.980846	0.967328	0.943652	0.993909	0.988679	0.9975
T0	E0	0.26791	0.87164	0.973849	0.990418	0.993696	0.972109	0.93601	0.353425
T0	E0	0.278935	0.850359	0.976471	0.988166	0.989126	0.97166	0.885246	0.190476
T0	E0	0.249303	0.851652	0.963203	0.99113	0.989469	0.980688	0.962279	0.648148
T0	E0	0.435897	0.913102	0.980234	0.991698	0.994355	0.97881	0.945736	0.6621
T0	E0	0.427669	0.891985	0.97048	0.994696	0.997171	0.997781	0.998761	0.995706
T0	E0	0.413752	0.841336	0.971032	0.995252	0.998119	0.998783	0.999077	0.992021
T0	E0	0.310182	0.906787	0.972015	0.994797	0.997732	0.998788	0.998332	0.995057
T0	E0	0.324402	0.866914	0.951933	0.993794	0.997544	0.999198	0.998265	0.994756
T0	E0	0.334314	0.870894	0.950589	0.991771	0.996548	0.992074	0.997669	0.997745
T0	E0	0.617433	0.816874	0.932373	0.970021	0.968723	0.971879	0.987381	0.987829
T0	E0	0.676259	0.876663	0.96006	0.984077	0.991232	0.995395	0.996004	0.993575
T0	E0	0.490737	0.791098	0.927465	0.970325	0.98716	0.993479	0.995166	0.991167
T0	E0	0.662703	0.797222	0.904107	0.972505	0.979418	0.991911	0.994875	0.991511
T0	E0	0.407056	0.801624	0.937829	0.977653	0.98905	0.993316	0.991716	0.991676
T0	E0	0.386139	0.736658	0.926466	0.943929	0.976792	0.990007	0.987754	0.991656
T0	E0	0.22963	0.649802	0.935902	0.959086	0.979123	0.991785	0.995447	0.998064
T0	E0	0.294591	0.805521	0.9418	0.973742	0.988103	0.995632	0.995399	0.998828
T0	E0	0.413333	0.795339	0.933524	0.971278	0.988681	0.996212	0.997946	0.998252
T0	E0	0.374858	0.726795	0.921033	0.971075	0.986941	0.996595	0.998255	0.999283
T0	E0	0.609087	0.916197	0.944905	0.985843	0.988569	0.99314	0.998179	0.995345
T0	E0	0.187828	0.716032	0.792514	0.953897	0.970452	0.986265	0.996044	0.996061
T0	E0	0.443654	0.909907	0.938023	0.983903	0.992778	0.989833	0.996962	0.997452
T0	E0	0.459087	0.892027	0.920773	0.981323	0.99083	0.991726	0.996219	0.997497
T0	E0	0.762286	0.948588	0.971461	0.994755	0.996233	0.995372	0.998185	0.997977
T0	E0	0.522018	0.8754	0.939116	0.988352	0.991671	0.989261	0.997477	0.99589
T0	E0	0.428571	0.796374	0.829864	0.960512	0.973876	0.991707	0.996629	0.99009
T0	E0	0.237693	0.871508	0.935399	0.983321	0.98924	0.99401	0.99763	0.994975
T0	E0	0.42127	0.908511	0.956515	0.986519	0.992281	0.995226	0.999022	0.99446
T0	E0	0.372865	0.866398	0.928956	0.979464	0.989976	0.99504	0.998332	0.994653
T0	E0	0.585153	0.899235	0.961688	0.990917	0.994423	0.994497	0.997545	0.996937
T0	E0	0.610938	0.885296	0.94955	0.98364	0.99215	0.993546	0.996555	0.994951
T16	E1	0.884851	0.84204	0.732555	0.886975	0.974114	0.934329	0.93083	0.98386
T16	E2	0.857022	0.710461	0.82521	0.889846	0.957392	0.972994	0.987625	0.981738
T16	E3	0.816901	0.742739	0.89327	0.927182	0.964473	0.982022	0.988281	0.988108
T16	E4	0.574965	0.381275	0.412604	0.477392	0.491007	0.501315	0.546646	0.544803
T16	E5	0.952255	0.868543	0.847331	0.869106	0.964049	0.964876	0.965371	0.989383
T16	E6	0.802062	0.625528	0.761747	0.803461	0.807229	0.83509	0.931596	0.751055
T16	E8	0.924607	0.869429	0.960198	0.978829	0.990099	0.995231	0.995138	0.990624
T16	E9	0.545684	0.407836	0.481267	0.539134	0.537114	0.550592	0.598364	0.586268
T16	E10	0.916456	0.851662	0.865739	0.872301	0.971665	0.950527	0.931574	0.986055
T16	E11	0.891592	0.81766	0.933577	0.947689	0.980722	0.948877	0.992202	0.991652
T16	E12	0.763083	0.577812	0.775205	0.765252	0.756495	0.866065	0.924198	0.942702
T16	E1	0.719877	0.924001	0.864441	0.906552	0.907021	0.997749	0.997283	0.96322
T16	E2	0.841099	0.869854	0.91645	0.969355	0.874959	0.993255	0.995742	0.989706
T16	E3	0.814608	0.854545	0.914668	0.961754	0.960263	0.99482	0.99541	0.990625
T16	E4	0.701656	0.573749	0.601516	0.684935	0.615075	0.595872	0.591973	0.691401
T16	E5	0.918029	0.951951	0.953125	0.9514	0.929951	0.997883	0.997759	0.98005
T16	E6	0.895845	0.897299	0.943301	0.95174	0.904778	0.982771	0.978596	0.983306
T16	E8	0.924758	0.945408	0.984867	0.984611	0.944223	0.998186	0.997775	0.997081
T16	E9	0.57156	0.420866	0.4862	0.521591	0.443219	0.464746	0.456314	0.516398
T16	E10	0.911044	0.87682	0.915156	0.908034	0.916966	0.989574	0.990924	0.974518
T16	E11	0.874053	0.911619	0.961377	0.970787	0.972029	0.997106	0.99114	0.994952
T16	E12	0.802283	0.786366	0.887606	0.904689	0.878394	0.94126	0.948243	0.956802
T16	E1	0.693026	0.878183	0.937599	0.96664	0.9864	0.962568	0.991048	0.944484
T16	E2	0.700506	0.698413	0.80306	0.845313	0.915451	0.876179	0.960216	0.97732
T16	E3	0.646881	0.718211	0.874978	0.91571	0.970207	0.882834	0.984116	0.992902
T16	E4	0.548049	0.435335	0.481195	0.535235	0.549424	0.557737	0.591895	0.619524
T16	E5	0.73048	0.861529	0.940647	0.956448	0.984068	0.920702	0.986648	0.970345
T16	E6	0.679046	0.670744	0.732346	0.787689	0.856072	0.812553	0.914725	0.943337
T16	E8	0.727567	0.83354	0.929757	0.942699	0.974432	0.946972	0.987999	0.992057
T16	E9	0.447112	0.460767	0.491559	0.501378	0.546437	0.548099	0.565089	0.622923
T16	E10	0.762376	0.923683	0.953777	0.972019	0.986087	0.92402	0.989402	0.955009
T16	E11	0.808984	0.83767	0.910353	0.954186	0.981273	0.957763	0.992886	0.990246
T16	E12	0.573257	0.55132	0.648447	0.760918	0.828008	0.772521	0.818296	0.866249
T32	E1	0.674357	0.90072	0.937273	0.974095	0.970814	0.986431	0.994109	0.987209
T32	E2	0.681765	0.827235	0.841519	0.88995	0.926728	0.942884	0.960158	0.942506
T32	E3	0.640602	0.895416	0.907739	0.942274	0.96614	0.976218	0.987537	0.981397
T32	E4	0.443312	0.58054	0.625154	0.671554	0.717773	0.714018	0.746259	0.799591
T32	E5	0.598862	0.698255	0.770333	0.819172	0.859906	0.890501	0.901115	0.812696
T32	E6	0.590486	0.70429	0.66586	0.729862	0.773487	0.811359	0.829675	0.767365
T32	E8	0.681207	0.847382	0.880174	0.912534	0.920098	0.933675	0.949621	0.935042
T32	E9	0.446798	0.533702	0.608725	0.629574	0.67464	0.677553	0.720956	0.701651
T32	E12	0.349307	0.850459	0.74122	0.701115	0.653794	0.646409	0.556677	0.366044
T32	E1	0.861441	0.887361	0.933107	0.962191	0.980208	0.985142	0.935582	0.992807
T32	E2	0.887399	0.83509	0.885568	0.920403	0.946005	0.969138	0.896409	0.983158
T32	E3	0.832482	0.811825	0.904888	0.946724	0.967097	0.973305	0.932028	0.993757
T32	E4	0.334797	0.333653	0.356535	0.421778	0.50934	0.548513	0.546344	0.576251
T32	E5	0.749684	0.728961	0.809998	0.861366	0.829	0.880725	0.890828	0.937643
T32	E6	0.366278	0.453522	0.528246	0.527231	0.623124	0.643107	0.648275	0.753571
T32	E8	0.898258	0.881526	0.92005	0.946671	0.946727	0.968777	0.939579	0.979174
T32	E9	0.562161	0.569931	0.597744	0.640871	0.70318	0.711601	0.682393	0.732598
T32	E12	0.314292	0.302271	0.305332	0.302427	0.334267	0.284176	0.246669	0.260913
T32	E1	0.783804	0.81601	0.914439	0.935707	0.98257	0.987769	0.992523	0.974821
T32	E2	0.72829	0.711295	0.852849	0.891283	0.927332	0.942638	0.963081	0.943416
T32	E3	0.888379	0.853157	0.944113	0.895475	0.970066	0.988547	0.984555	0.978382
T32	E4	0.561584	0.580097	0.634509	0.616356	0.566723	0.578548	0.565954	0.584497
T32	E5	0.709225	0.730667	0.81198	0.839898	0.873695	0.88821	0.877876	0.81711
T32	E6	0.667987	0.600285	0.688931	0.693234	0.777662	0.815194	0.846139	0.839884
T32	E8	0.894216	0.854673	0.934458	0.849279	0.913844	0.942862	0.957824	0.941999
T32	E9	0.651055	0.461389	0.486157	0.474182	0.416692	0.458942	0.455077	0.45257
T32	E12	0.535363	0.371543	0.403063	0.315502	0.476703	0.45254	0.395277	0.395499
T48	E1	0.608286	0.818254	0.885116	0.939219	0.928395	0.981746	0.986468	0.981854
T48	E2	0.811226	0.979468	0.998818	0.999815	0.996572	0.99729	0.999004	0.99708
T48	E3	0.701567	0.889777	0.904892	0.935241	0.952473	0.95299	0.958728	0.944951
T48	E4	0.572168	0.678247	0.716813	0.733412	0.761993	0.778337	0.809343	0.820704
T48	E5	0.520977	0.667339	0.535423	0.393696	0.318599	0.272798	0.2391	0.169505
T48	E6	0.594158	0.595404	0.600291	0.687969	0.715739	0.70873	0.697862	0.51245
T48	E8	0.524102	0.658621	0.732786	0.769565	0.775173	0.794828	0.806743	0.816836
T48	E9	0.577355	0.615433	0.660717	0.693978	0.682922	0.705768	0.727373	0.730484
T48	E12	0.455137	0.506936	0.397245	0.382636	0.340838	0.296238	0.274017	0.1281
T48	E1	0.631222	0.849989	0.920193	0.948693	0.958777	0.978587	0.913485	0.990163
T48	E2	0.671318	0.75	0.803759	0.84617	0.877634	0.906661	0.86801	0.920047
T48	E3	0.787491	0.85453	0.915131	0.92634	0.9363	0.961743	0.887024	0.978604
T48	E4	0.281499	0.565234	0.595628	0.592089	0.644251	0.656526	0.634106	0.751415
T48	E5	0.131866	0.244518	0.221314	0.19227	0.202994	0.137948	0.076807	0.0772538
T48	E6	0.310517	0.531113	0.57402	0.61179	0.557538	0.638949	0.622657	0.769954
T48	E8	0.568067	0.725267	0.691022	0.710161	0.671978	0.750408	0.675799	0.771622
T48	E9	0.642181	0.632051	0.552067	0.509699	0.522273	0.577529	0.522269	0.622649
T48	E12	0.268189	0.491063	0.467068	0.379263	0.432646	0.427554	0.300582	0.27307
T48	E2	0.626212	0.77242	0.829589	0.802207	0.835415	0.842046	0.87691	0.871006
T48	E3	0.668331	0.852881	0.908224	0.851453	0.936638	0.943165	0.959883	0.930606
T48	E4	0.501198	0.515604	0.565729	0.537515	0.478189	0.555907	0.558467	0.613158
T48	E5	0.167498	0.126987	0.103649	0.0628607	0.0260533	0.0201554	0.0146047	0.010006
T48	E6	0.611956	0.576914	0.588657	0.50736	0.625467	0.687609	0.657046	0.690028
T48	E8	0.51464	0.47929	0.463397	0.415048	0.36873	0.423071	0.422729	0.499863
T48	E9	0.57201	0.523402	0.526997	0.477366	0.418703	0.474705	0.455079	0.489407
T48	E12	0.381974	0.335992	0.330313	0.310902	0.244279	0.27062	0.23981	0.229254
T64	E1	0.796418	0.956477	0.970422	0.979863	0.9866	0.985684	0.951345	0.987752
T64	E2	0.412045	0.701877	0.794662	0.746695	0.811988	0.825644	0.777393	0.801041
T64	E3	0.69311	0.712263	0.748048	0.757922	0.810811	0.813684	0.760511	0.830749
T64	E4	0.550855	0.758642	0.796809	0.814151	0.820534	0.839115	0.796587	0.860263
T64	E5	0.209587	0.311434	0.294681	0.262915	0.225742	0.222424	0.131773	0.0835655
T64	E6	0.569705	0.77326	0.842141	0.863954	0.71684	0.820497	0.863853	0.872872
T64	E8	0.375709	0.533953	0.589093	0.607168	0.63543	0.641585	0.563983	0.663992
T64	E9	0.540563	0.66497	0.706197	0.651402	0.663752	0.688019	0.652079	0.654237
T64	E12	0.446008	0.713492	0.664362	0.639421	0.610376	0.59518	0.47818	0.406337
T64	E1	0.767123	0.757233	0.808864	0.833274	0.868802	0.887257	0.915251	0.91932
T64	E2	0.48887	0.439451	0.449719	0.409068	0.398594	0.319898	0.331287	0.31839
T64	E3	0.551913	0.41591	0.437863	0.446097	0.457926	0.362372	0.352226	0.290323
T64	E4	0.523138	0.341408	0.406311	0.380261	0.277612	0.301579	0.298701	0.328003
T64	E5	0.301577	0.193771	0.148868	0.0791212	0.0143453	0.00793555	0.00522924	0.00117883
T64	E6	0.673392	0.543102	0.614472	0.592586	0.620215	0.590709	0.58318	0.610796
T64	E8	0.487192	0.41854	0.443867	0.473507	0.422967	0.475484	0.480986	0.587869
T64	E9	0.460579	0.35472	0.37626	0.3694	0.184803	0.20193	0.196894	0.216236
T64	E12	0.252568	0.185962	0.181603	0.148893	0.167394	0.141589	0.124008	0.115778
T64	E1	0.360538	0.838603	0.888035	0.919874	0.935705	0.933287	0.956781	0.960164
T64	E2	0.167359	0.311636	0.359754	0.363023	0.31554	0.29896	0.327311	0.33432
T64	E3	0.338145	0.506007	0.569036	0.615106	0.637898	0.646219	0.626659	0.678336
T64	E4	0.305704	0.35371	0.387324	0.405025	0.42481	0.464706	0.461353	0.490095
T64	E5	0.10243	0.141451	0.118456	0.0747698	0.0571395	0.0373735	0.0360246	0.00990676
T64	E6	0.345532	0.60038	0.634599	0.686673	0.711637	0.706462	0.672133	0.735273
T64	E8	0.144174	0.475826	0.48945	0.506014	0.493569	0.517845	0.504111	0.533324
T64	E9	0.337629	0.359847	0.433753	0.473559	0.442569	0.408311	0.3995	0.40383
T64	E12	0.310705	0.528036	0.487555	0.497067	0.443483	0.442159	0.425969	0.351988
T75	E1	0.622757	0.63123	0.686139	0.681545	0.750729	0.769132	0.7713	0.771561
T75	E2	0.479632	0.460051	0.480817	0.327761	0.181579	0.080034	0.0555292	0.0366331
T75	E3	0.410078	0.233343	0.175344	0.114375	0.0198692	0.00979813	0.00846314	0.00725241
T75	E4	0.528335	0.32822	0.364814	0.346549	0.357308	0.387125	0.437464	0.43145
T75	E5	0.395421	0.318622	0.26163	0.146679	0.0342474	0.0202837	0.0152308	0.00575929
T75	E6	0.565207	0.53358	0.457067	0.368323	0.39914	0.44913	0.451941	0.394523
T75	E8	0.609568	0.407714	0.386208	0.290064	0.343392	0.331072	0.405293	0.465418
T75	E9	0.540529	0.484949	0.45094	0.3563	0.158716	0.142157	0.102307	0.0985215
T75	E12	0.390059	0.403576	0.383766	0.363689	0.333721	0.306078	0.228799	0.251098
T75	E1	0.417321	0.761762	0.804716	0.824312	0.808401	0.828384	0.866717	0.886484
T75	E2	0.289673	0.303166	0.273602	0.273517	0.267302	0.293747	0.271822	0.211916
T75	E3	0.394342	0.31834	0.321156	0.219356	0.210464	0.190231	0.135107	0.078641
T75	E4	0.422909	0.451613	0.523338	0.536903	0.474157	0.526092	0.45535	0.510152
T75	E5	0.251415	0.402611	0.33091	0.205955	0.191713	0.151638	0.116519	0.0267456
T75	E6	0.20751	0.494273	0.517949	0.479196	0.520718	0.540587	0.568084	0.573597
T75	E8	0.348257	0.573243	0.588523	0.609726	0.560976	0.571635	0.622449	0.559949
T75	E9	0.343572	0.438567	0.401112	0.369112	0.341851	0.309422	0.256129	0.228661
T75	E12	0.230052	0.529138	0.479468	0.409417	0.369142	0.376035	0.340194	0.292593
T75	E1	0.525676	0.590954	0.596486	0.607974	0.636169	0.685941	0.695665	0.728803
T75	E2	0.548874	0.375511	0.407065	0.424319	0.399922	0.399807	0.291509	0.23817
T75	E3	0.386078	0.259923	0.241102	0.179217	0.132599	0.120694	0.0754827	0.0534516
T75	E4	0.455154	0.348416	0.406457	0.393149	0.379676	0.375509	0.373653	0.326248
T75	E5	0.33384	0.213591	0.158064	0.130485	0.0851992	0.0808748	0.0467936	0.0403855
T75	E6	0.478921	0.542987	0.568633	0.569035	0.50125	0.528603	0.555924	0.551518
T75	E8	0.515744	0.357071	0.348071	0.40556	0.391884	0.437006	0.440068	0.425014
T75	E9	0.407634	0.331919	0.352163	0.265263	0.264338	0.252088	0.236513	0.211407
T75	E12	0.344431	0.237179	0.213579	0.217579	0.20633	0.210513	0.176552	0.182731

## Sheet: fitness_1088_SD01
T0	H0	0.344392	0.0401967	0.0270565	0.0215654	0.0390653	0.0357106	0.0305085	0.0172184
T0	H0	0.329018	0.0942899	0.0601815	0.0550425	0.0645785	0.0551371	0.0428109	0.0350577
T0	H0	0.392347	0.0597479	0.0503107	0.0473238	0.0438713	0.0413271	0.0256383	0.0265927
T0	H0	0.252932	0.130531	0.105317	0.129325	0.182669	0.168835	0.101586	0.0851899
T0	H0	0.356661	0.0322012	0.0257877	0.0212276	0.0618381	0.0516279	0.0368673	0.0353565
T0	H0	0.231616	0.0314922	0.0205021	0.0182477	0.0160688	0.0105067	0.00637523	0.00552551
T0	H0	0.281865	0.334267	0.274122	0.247571	0.253479	0.201371	0.145038	0.152447
T0	H0	0.254161	0.19508	0.135511	0.158327	0.247772	0.229715	0.14504	0.134231
T0	H0	0.197946	0.256321	0.204738	0.170684	0.155208	0.133199	0.138864	0.13706
T0	H0	0.192385	0.213361	0.184346	0.149927	0.109789	0.0992129	0.110731	0.12902
T0	H0	0.14971	0.0938747	0.0805403	0.107941	0.218958	0.206013	0.186347	0.350529
T0	H0	0.127081	0.139992	0.120923	0.154906	0.117422	0.124764	0.166097	0.358713
T0	H0	0.660428	0.573371	0.527493	0.475708	0.379252	0.466621	0.407707	0.34195
T0	H0	0.615628	0.514799	0.514396	0.428571	0.350671	0.349246	0.32751	0.244169
T0	H0	0.464539	0.300874	0.276797	0.188232	0.162322	0.133439	0.175016	0.091524
T0	H0	0.838832	0.803055	0.742575	0.631833	0.604558	0.587785	0.627384	0.439247
T0	H0	0.235637	0.180263	0.149417	0.090822	0.0703008	0.0709941	0.0808301	0.0474687
T0	H0	0.339442	0.248079	0.171992	0.141166	0.139548	0.119907	0.172099	0.089207
T0	H0	0.540057	0.55072	0.508062	0.382248	0.388597	0.412891	0.469476	0.319284
T0	H0	0.541951	0.629302	0.579196	0.527721	0.496142	0.533113	0.680291	0.568508
T0	H0	0.399822	0.379392	0.385874	0.402678	0.432811	0.519526	0.665944	0.591195
T0	H0	0.230846	0.2078	0.188979	0.210586	0.180208	0.218063	0.221449	0.0433071
T0	H0	0.234061	0.195869	0.128281	0.163839	0.161244	0.20034	0.16918	0.217255
T0	H0	0.19714	0.202704	0.1875	0.219802	0.170768	0.2	0.159966	0.117117
T0	H0	0.266437	0.195033	0.195489	0.165553	0.148143	0.13209	0.105201	0.0818363
T0	H0	0.278673	0.211965	0.162428	0.147413	0.117311	0.0921472	0.0811966	0.0842094
T0	H0	0.315481	0.258658	0.201848	0.161657	0.169341	0.122791	0.118892	0.117979
T0	H0	0.384573	0.339555	0.285491	0.21372	0.189459	0.121273	0.115898	0.0968575
T0	H0	0.340162	0.325262	0.284172	0.25231	0.220729	0.149643	0.130667	0.124725
T0	H0	0.398597	0.39173	0.320518	0.28703	0.241907	0.211465	0.162932	0.151448
T0	H0	0.157982	0.186653	0.199036	0.151788	0.139541	0.11539	0.0966131	0.077821
T0	H0	0.245635	0.400779	0.397204	0.308895	0.310715	0.248293	0.227335	0.18366
T0	H0	0.269204	0.386321	0.37161	0.286445	0.33031	0.271147	0.267597	0.198747
T0	H0	0.318243	0.365691	0.383535	0.29388	0.290909	0.234801	0.230769	0.174798
T0	H0	0.332048	0.359112	0.348792	0.331193	0.313442	0.27028	0.248452	0.20948
T0	H0	0.323877	0.349828	0.346512	0.327568	0.24132	0.274747	0.228221	0.225397
T0	H0	0.495095	0.512513	0.447307	0.429336	0.354526	0.361553	0.309318	0.293083
T0	H0	0.3616	0.423116	0.402014	0.320654	0.270397	0.273114	0.24884	0.191924
T0	H0	0.393201	0.391432	0.357465	0.322548	0.28436	0.258757	0.250305	0.223504
T0	H0	0.373074	0.409474	0.387892	0.299361	0.275057	0.238731	0.205013	0.1764
T8	H1	0.295988	0.347566	0.336821	0.370485	0.390884	0.370596	0.311871	0.335305
T8	H2	0.314704	0.410215	0.392897	0.413134	0.408551	0.349578	0.328459	0.335032
T8	H3	0.284192	0.358011	0.329595	0.276741	0.285567	0.252149	0.265164	0.243545
T8	H4	0.30293	0.360976	0.299505	0.290689	0.257344	0.237405	0.242871	0.218083
T8	H5	0.317429	0.388837	0.323721	0.328168	0.281228	0.255399	0.228104	0.287728
T8	H7	0.376037	0.379405	0.323286	0.307054	0.302211	0.263182	0.247975	0.273357
T8	H8	0.519299	0.484282	0.4552	0.425526	0.371175	0.307342	0.225427	0.179335
T8	H9	0.375871	0.40382	0.353393	0.366206	0.395417	0.364786	0.345619	0.329529
T8	H10	0.358519	0.362739	0.31838	0.350489	0.363164	0.299568	0.266067	0.20197
T8	H11	0.34283	0.335219	0.319429	0.313259	0.319017	0.269073	0.22249	0.239569
T8	H12	0.290772	0.308542	0.287597	0.259351	0.275823	0.244985	0.224136	0.263871
T8	H1	0.408639	0.333839	0.343514	0.276956	0.227546	0.298965	0.244375	0.223573
T8	H2	0.434454	0.462371	0.426121	0.369204	0.328892	0.296413	0.289393	0.234643
T8	H3	0.333681	0.314302	0.318386	0.251194	0.209812	0.215533	0.204434	0.171828
T8	H4	0.275838	0.293903	0.27529	0.20612	0.192193	0.169902	0.157479	0.131181
T8	H5	0.280662	0.294987	0.258977	0.237665	0.20188	0.187904	0.178255	0.141861
T8	H7	0.297738	0.24306	0.220927	0.187816	0.175774	0.174988	0.150064	0.141394
T8	H8	0.356292	0.310255	0.260726	0.218709	0.204601	0.167458	0.159952	0.141394
T8	H9	0.631971	0.551582	0.491368	0.439782	0.34691	0.31168	0.319554	0.298431
T8	H10	0.4254	0.377261	0.382304	0.314335	0.237526	0.239616	0.215175	0.188916
T8	H11	0.283881	0.19118	0.187932	0.152516	0.138073	0.142536	0.116141	0.0889163
T8	H12	0.304172	0.329453	0.345812	0.293455	0.250073	0.20474	0.20152	0.157537
T16	H1	0.485363	0.538139	0.478293	0.478275	0.361169	0.292924	0.245135	0.209843
T16	H2	0.558582	0.642902	0.574152	0.529735	0.434191	0.358484	0.36902	0.302338
T16	H3	0.318794	0.375702	0.37251	0.39765	0.290219	0.232289	0.22764	0.182058
T16	H4	0.495519	0.565426	0.497528	0.491396	0.413564	0.361935	0.335305	0.280797
T16	H5	0.339048	0.422201	0.357575	0.301571	0.165557	0.1376	0.142738	0.120645
T16	H7	0.434365	0.4558	0.390955	0.39718	0.310756	0.244557	0.233173	0.201953
T16	H8	0.359766	0.364262	0.301873	0.305446	0.26572	0.182784	0.158522	0.131535
T16	H10	0.191004	0.262273	0.20735	0.185469	0.114512	0.0682031	0.0588856	0.0456258
T16	H12	0.511525	0.657944	0.704718	0.650154	0.629205	0.54094	0.561179	0.425528
T16	H1	0.354566	0.269235	0.224355	0.169309	0.138099	0.0991787	0.0751349	0.0885417
T16	H2	0.499497	0.400533	0.322533	0.219045	0.185366	0.124354	0.0962343	0.0563003
T16	H3	0.518448	0.431162	0.389667	0.360845	0.278752	0.239383	0.161321	0.150579
T16	H4	0.628023	0.556016	0.52407	0.433085	0.382956	0.296995	0.314503	0.303483
T16	H5	0.456302	0.359208	0.300179	0.248638	0.199492	0.16966	0.148547	0.0915432
T16	H7	0.364652	0.241474	0.198812	0.128934	0.117814	0.082866	0.0750262	0.0860927
T16	H8	0.369084	0.262633	0.205289	0.17203	0.143233	0.133209	0.10428	0.130238
T16	H10	0.369525	0.308389	0.254313	0.209132	0.138737	0.102926	0.0793093	0.0560579
T16	H12	0.436087	0.359486	0.309757	0.226073	0.23742	0.215907	0.170596	0.196413
T16	H1	0.209526	0.334077	0.2918	0.192977	0.211272	0.124402	0.0893381	0.0769788
T16	H2	0.28554	0.343766	0.290046	0.181408	0.198915	0.139621	0.0888399	0.0717264
T16	H3	0.227733	0.278947	0.261455	0.171751	0.204025	0.134347	0.11474	0.0940316
T16	H4	0.145938	0.221293	0.20111	0.13075	0.139951	0.121086	0.102551	0.0885095
T16	H5	0.297823	0.348294	0.291248	0.202497	0.235695	0.183088	0.120286	0.0945917
T16	H7	0.203555	0.192052	0.166563	0.107836	0.127923	0.102585	0.0919481	0.0758606
T16	H8	0.252198	0.275679	0.238828	0.150557	0.183787	0.12414	0.0931099	0.0636307
T16	H10	0.462587	0.539	0.453875	0.350169	0.384573	0.280741	0.233776	0.151186
T16	H12	0.393559	0.457348	0.377278	0.328085	0.329309	0.260979	0.243035	0.205502
T32	H1	0.409365	0.4493	0.335803	0.30662	0.177622	0.1574	0.144461	0.127443
T32	H2	0.354381	0.403625	0.371581	0.28801	0.177311	0.167835	0.143827	0.102055
T32	H3	0.446893	0.53207	0.524399	0.471125	0.374714	0.302022	0.358319	0.232061
T32	H4	0.289269	0.295452	0.30867	0.227019	0.262042	0.178434	0.239241	0.165899
T32	H5	0.375374	0.39429	0.417566	0.322639	0.286385	0.237216	0.248626	0.165981
T32	H7	0.222558	0.239176	0.258158	0.202077	0.201482	0.139931	0.145095	0.0837968
T32	H8	0.323151	0.342296	0.346555	0.277502	0.252638	0.21848	0.210302	0.147213
T32	H10	0.593112	0.733243	0.70427	0.652893	0.547269	0.548766	0.569856	0.473429
T32	H12	0.748809	0.763163	0.772993	0.702196	0.671033	0.606057	0.703942	0.600015
T32	H1	0.344096	0.324726	0.298551	0.255416	0.201324	0.184772	0.171897	0.137372
T32	H2	0.297314	0.433929	0.343526	0.344739	0.257174	0.245544	0.196668	0.156475
T32	H3	0.317758	0.301584	0.248643	0.255293	0.218952	0.194256	0.185005	0.157696
T32	H4	0.309717	0.225377	0.242175	0.259773	0.213154	0.199184	0.208149	0.189629
T32	H5	0.353695	0.351901	0.389231	0.35167	0.275251	0.312061	0.287782	0.293695
T32	H7	0.96917	0.997714	0.999283	0.996585	0.997552	0.998243	0.998695	0.988875
T32	H8	0.978237	0.996432	0.998989	0.998793	0.99853	0.998329	0.998055	0.990295
T32	H10	0.368251	0.382053	0.364322	0.34617	0.320723	0.297639	0.269859	0.268266
T32	H12	0.451788	0.272618	0.323514	0.308615	0.255714	0.239073	0.195837	0.196509
T32	H1	0.375521	0.363976	0.409232	0.312493	0.25513	0.22258	0.178737	0.139969
T32	H2	0.0783605	0.043162	0.0411353	0.0345314	0.0258647	0.0222268	0.0185874	0.0117502
T32	H3	0.353836	0.320501	0.314704	0.295113	0.227049	0.213123	0.172191	0.123373
T32	H4	0.630181	0.567092	0.559557	0.522114	0.457668	0.425586	0.386625	0.310445
T32	H5	0.280878	0.385868	0.309157	0.250492	0.189892	0.17448	0.134133	0.112202
T32	H7	0.508537	0.663149	0.63621	0.572391	0.503662	0.43528	0.358552	0.300596
T32	H8	0.365357	0.563039	0.472074	0.439625	0.314185	0.268607	0.179487	0.184677
T32	H10	0.197896	0.359077	0.304074	0.22673	0.236177	0.215002	0.19247	0.206179
T32	H12	0.274909	0.368843	0.352941	0.327304	0.32398	0.30402	0.27436	0.254245
T48	H1	0.323357	0.290033	0.199961	0.142118	0.098256	0.0924211	0.0853445	0.0535726
T48	H2	0.303776	0.29042	0.203645	0.14919	0.0979213	0.0381679	0.0373914	0.0207245
T48	H3	0.301757	0.284713	0.241692	0.191547	0.145503	0.18748	0.150475	0.121816
T48	H4	0.408218	0.299524	0.337708	0.269434	0.169697	0.135908	0.125696	0.0749285
T48	H5	0.37341	0.292463	0.267304	0.210848	0.119428	0.0807191	0.0857628	0.0588669
T48	H7	0.21753	0.183091	0.108899	0.08764	0.0578657	0.0594855	0.0558996	0.0267674
T48	H8	0.309649	0.264386	0.197212	0.106819	0.0681856	0.0528997	0.0643445	0.0346503
T48	H10	0.129577	0.123581	0.0693282	0.0614865	0.0427075	0.0744775	0.0494135	0.0379237
T48	H12	0.0434393	0.0418423	0.0156154	0.01527	0.0106682	0.0118536	0.012834	0.00686935
T48	H1	0.352649	0.279386	0.246039	0.205212	0.175666	0.131758	0.112665	0.0827511
T48	H2	0.319746	0.275334	0.262142	0.237156	0.190734	0.161293	0.131117	0.106148
T48	H3	0.364803	0.27653	0.276945	0.252912	0.232766	0.168361	0.146433	0.0911643
T48	H4	0.232592	0.209346	0.195817	0.169543	0.143769	0.114347	0.107043	0.0806472
T48	H5	0.311639	0.237695	0.221583	0.183758	0.195169	0.159742	0.161253	0.144063
T48	H7	0.374426	0.258218	0.284926	0.223349	0.246516	0.19699	0.182719	0.138377
T48	H8	0.348894	0.236113	0.231151	0.195502	0.225242	0.167183	0.151367	0.12158
T48	H10	0.343755	0.25833	0.292895	0.260019	0.216921	0.140607	0.132896	0.112325
T48	H12	0.237668	0.161965	0.177304	0.140961	0.170401	0.128466	0.147126	0.10771
T48	H1	0.150242	0.109245	0.0874459	0.0925726	0.0781378	0.0558266	0.0577298	0.0381193
T48	H2	0.489802	0.548677	0.57174	0.518015	0.414181	0.311713	0.257115	0.230609
T48	H3	0.751322	0.675491	0.742809	0.717255	0.62692	0.545301	0.550788	0.484326
T48	H4	0.461123	0.422461	0.421211	0.392722	0.350282	0.26079	0.264794	0.211212
T48	H5	0.489508	0.404901	0.419832	0.399493	0.318944	0.256726	0.211627	0.186903
T48	H7	0.381326	0.322458	0.212499	0.219829	0.171494	0.135203	0.119965	0.107817
T48	H8	0.391989	0.522626	0.406096	0.376228	0.314965	0.227979	0.216661	0.173618
T48	H10	0.624949	0.691735	0.633016	0.631714	0.554655	0.484333	0.372198	0.347878
T48	H12	0.488607	0.378972	0.493704	0.483283	0.455364	0.341612	0.352663	0.307259
T63	H1	0.383981	0.310873	0.195785	0.117903	0.0657481	0.0535814	0.0243545	0.0179753
T63	H2	0.188925	0.133618	0.0862899	0.0744702	0.0301245	0.0264373	0.0175826	0.00875535
T63	H3	0.34411	0.271447	0.228372	0.186379	0.112308	0.0952796	0.0656736	0.0491681
T63	H4	0.100993	0.0806638	0.0447043	0.031508	0.0201985	0.0154098	0.00504341	0.0027623
T63	H5	0.258812	0.223127	0.170071	0.100076	0.0595681	0.0415382	0.02976	0.0161822
T63	H7	0.393468	0.340467	0.305924	0.182638	0.0864369	0.0456093	0.0328586	0.0210089
T63	H8	0.345672	0.217269	0.092973	0.0563629	0.0250632	0.0416542	0.0236779	0.0103147
T63	H10	0.242023	0.196078	0.146589	0.106763	0.0499128	0.0455006	0.0368194	0.0282618
T63	H12	0.342024	0.286796	0.231504	0.169701	0.08994	0.0634607	0.0469509	0.0403663
T63	H1	0.20111	0.130641	0.118855	0.0854926	0.069775	0.0550146	0.0429007	0.0340638
T63	H2	0.292933	0.183493	0.16826	0.132864	0.0973908	0.0846727	0.0616589	0.0522919
T63	H3	0.371628	0.33384	0.374097	0.331356	0.261955	0.227539	0.207116	0.155793
T63	H4	0.225052	0.210365	0.212229	0.167198	0.134253	0.108551	0.087338	0.0592014
T63	H5	0.32516	0.244695	0.267068	0.200726	0.144064	0.114284	0.116484	0.0886076
T63	H7	0.218665	0.176575	0.147245	0.118169	0.103084	0.0727582	0.0616227	0.0524976
T63	H8	0.355925	0.253147	0.277009	0.214533	0.194249	0.175328	0.145175	0.127899
T63	H10	0.211479	0.194338	0.212384	0.157941	0.118827	0.106156	0.0953507	0.0757868
T63	H12	0.191235	0.135665	0.168314	0.117116	0.0965668	0.077571	0.0665167	0.0445278
T63	H1	0.52271	0.382554	0.346162	0.27672	0.25298	0.189583	0.183434	0.187212
T63	H2	0.415418	0.372878	0.283567	0.317791	0.308345	0.216199	0.152084	0.209597
T63	H3	0.566273	0.47146	0.411542	0.3796	0.353017	0.248076	0.216844	0.220667
T63	H4	0.647547	0.517486	0.48178	0.412951	0.434634	0.313715	0.272917	0.241799
T63	H5	0.483059	0.361648	0.399805	0.347007	0.357419	0.279489	0.202926	0.166827
T63	H7	0.369541	0.294318	0.245422	0.191536	0.221223	0.164325	0.0976099	0.0876553
T63	H8	0.555193	0.622109	0.626925	0.568291	0.509278	0.321229	0.220603	0.180352
T63	H10	0.35693	0.357739	0.23948	0.17129	0.182269	0.12875	0.0835744	0.0634144
T63	H12	0.375453	0.325164	0.283695	0.214459	0.210241	0.146831	0.142926	0.109067
T75	H1	0.32718	0.403477	0.357143	0.239895	0.19639	0.156917	0.154799	0.0980976
T75	H2	0.369916	0.457983	0.369853	0.263521	0.168749	0.150592	0.120842	0.0808742
T75	H3	0.549847	0.647548	0.586548	0.479416	0.394759	0.378408	0.303639	0.245652
T75	H4	0.416077	0.477054	0.421237	0.315199	0.208555	0.194542	0.151177	0.0952142
T75	H5	0.39529	0.462948	0.407397	0.282513	0.252791	0.186735	0.15077	0.117201
T75	H7	0.30461	0.412201	0.388069	0.239169	0.163565	0.144636	0.0986319	0.0775299
T75	H8	0.409349	0.495806	0.38876	0.352574	0.204357	0.16131	0.130531	0.0929885
T75	H10	0.23552	0.329313	0.257042	0.202394	0.118268	0.0951693	0.0682607	0.0514895
T75	H12	0.391657	0.479924	0.435288	0.293014	0.234353	0.209712	0.142876	0.122519
T75	H1	0.298284	0.348066	0.272302	0.226846	0.169347	0.136812	0.107309	0.0853516
T75	H2	0.282056	0.284732	0.218834	0.190246	0.162732	0.124102	0.0967505	0.0730627
T75	H3	0.305737	0.364941	0.307123	0.267465	0.218382	0.18913	0.146369	0.137084
T75	H4	0.338578	0.345338	0.256694	0.23119	0.185837	0.151621	0.126049	0.0980392
T75	H5	0.205766	0.28268	0.207976	0.177206	0.102833	0.0772685	0.0728187	0.0510519
T75	H7	0.291935	0.313926	0.180233	0.194588	0.13503	0.0895887	0.0693934	0.0525463
T75	H8	0.287292	0.30011	0.214816	0.197652	0.158732	0.136669	0.110329	0.0778188
T75	H10	0.347889	0.35827	0.249604	0.242866	0.175067	0.128128	0.11725	0.0971775
T75	H12	0.370541	0.358034	0.303346	0.264724	0.17811	0.206094	0.150286	0.128276
T75	H1	0.374479	0.459767	0.432659	0.38577	0.394624	0.312733	0.244208	0.173488
T75	H2	0.407835	0.33113	0.29946	0.244969	0.264326	0.181883	0.139459	0.103101
T75	H3	0.231834	0.303052	0.240816	0.192045	0.164879	0.110978	0.0802665	0.0659627
T75	H4	0.455572	0.366312	0.379209	0.303026	0.290898	0.205854	0.153654	0.112602
T75	H5	0.311197	0.395548	0.338424	0.279679	0.233467	0.166766	0.120034	0.0969747
T75	H7	0.362944	0.329948	0.309974	0.242993	0.224095	0.150501	0.116554	0.0739061
T75	H8	0.408494	0.336552	0.313192	0.263712	0.230758	0.168636	0.162661	0.116724
T75	H10	0.322856	0.224287	0.263926	0.195347	0.17353	0.114164	0.0834486	0.0577842
T75	H12	0.469301	0.294982	0.272427	0.229929	0.192105	0.145151	0.108772	0.0701707
T75(isolated clones)	H1	0.45147	0.382268	0.35161	0.348667	0.268409	0.239003	0.19439	0.171339
T75(isolated clones)	H2	0.42084	0.351209	0.329103	0.329146	0.239079	0.148475	0.111987	0.0982544
T75(isolated clones)	H3	0.453701	0.401144	0.419436	0.349035	0.295617	0.268311	0.21699	0.18228
T75(isolated clones)	H4	0.34103	0.271139	0.267081	0.211512	0.176713	0.146028	0.119487	0.0975061
T75(isolated clones)	H5	0.336463	0.257063	0.264972	0.206071	0.169324	0.135511	0.100288	0.0924828
T75(isolated clones)	H7	0.338378	0.295111	0.296585	0.217183	0.159653	0.127641	0.107681	0.101313
T75(isolated clones)	H8	0.358946	0.326848	0.320748	0.257208	0.214613	0.189772	0.202856	0.182005
T75(isolated clones)	H10	0.459352	0.389363	0.376838	0.337702	0.293318	0.196788	0.181711	0.155623
T75(isolated clones)	H12	0.339888	0.255185	0.288006	0.209947	0.194735	0.156878	0.147677	0.108064
T75(isolated clones)	H1	0.420028	0.350296	0.401907	0.286994	0.293863	0.18849	0.166732	0.13495
T75(isolated clones)	H2	0.455003	0.367916	0.3758	0.306352	0.256974	0.191281	0.149815	0.0852189
T75(isolated clones)	H3	0.386166	0.329215	0.327188	0.260755	0.252596	0.193473	0.194418	0.130363
T75(isolated clones)	H4	0.389093	0.285434	0.332992	0.276308	0.288299	0.210919	0.177093	0.248343
T75(isolated clones)	H5	0.264546	0.210483	0.238194	0.183787	0.160998	0.122919	0.0881674	0.0878219
T75(isolated clones)	H7	0.361545	0.231175	0.262031	0.215164	0.219431	0.145875	0.125133	0.104941
T75(isolated clones)	H8	0.38099	0.251674	0.236537	0.22998	0.235127	0.173091	0.12589	0.08482
T75(isolated clones)	H10	0.5	0.309271	0.277687	0.238973	0.245854	0.181137	0.142175	0.115312
T75(isolated clones)	H12	0.337006	0.253494	0.243319	0.15997	0.173701	0.117882	0.0961384	0.0798887
T75(isolated clones)	H1	0.337989	0.473547	0.501167	0.467526	0.439276	0.429877	0.532596	0.493756
T75(isolated clones)	H2	0.404249	0.399867	0.320401	0.226366	0.168532	0.128277	0.154588	0.112357
T75(isolated clones)	H3	0.548148	0.537988	0.50778	0.462882	0.445642	0.382813	0.393459	0.372907
T75(isolated clones)	H4	0.300865	0.299977	0.229564	0.262527	0.208835	0.171248	0.218545	0.157536
T75(isolated clones)	H5	0.449585	0.4594	0.418346	0.387166	0.345247	0.337441	0.369878	0.344246
T75(isolated clones)	H7	0.787515	0.691362	0.625248	0.562781	0.390232	0.483615	0.447355	0.398253
T75(isolated clones)	H8	0.521611	0.366151	0.294518	0.25718	0.227411	0.221958	0.22376	0.195516
T75(isolated clones)	H10	0.410417	0.350871	0.259009	0.17995	0.109292	0.0970537	0.0852925	0.0850763
T75(isolated clones)	H12	0.659284	0.524391	0.519955	0.433078	0.382474	0.370785	0.363149	0.349547
T80	H1	0.353949	0.415094	0.358706	0.249611	0.228789	0.154436	0.128172	0.0889968
T80	H2	0.378338	0.433056	0.414225	0.288789	0.281943	0.202276	0.177117	0.11363
T80	H3	0.375601	0.406895	0.377891	0.291886	0.261608	0.220471	0.19675	0.152643
T80	H4	0.486545	0.525502	0.488636	0.37459	0.378189	0.30066	0.249667	0.205462
T80	H5	0.428796	0.478889	0.425257	0.290779	0.251073	0.213691	0.15	0.12493
T80	H7	0.402304	0.516907	0.398688	0.291605	0.205412	0.134304	0.124697	0.0981341
T80	H8	0.490609	0.570454	0.484515	0.419627	0.317367	0.274715	0.240072	0.179046
T80	H10	0.310102	0.396961	0.338601	0.257956	0.201012	0.136893	0.114099	0.0864305
T80	H12	0.324629	0.384835	0.36263	0.265636	0.187565	0.152361	0.120296	0.0925609
T80	H1	0.253012	0.312813	0.360996	0.270637	0.200838	0.174365	0.11661	0.0897887
T80	H2	0.220187	0.319729	0.257283	0.195367	0.144963	0.106917	0.0715126	0.0569017
T80	H3	0.23036	0.329192	0.312939	0.227876	0.177957	0.16771	0.129436	0.0889227
T80	H4	0.219375	0.232928	0.236302	0.161327	0.107905	0.0785615	0.0661994	0.0535566
T80	H5	0.244376	0.269988	0.300845	0.226991	0.171867	0.145054	0.123634	0.0966964
T80	H7	0.24716	0.22252	0.234362	0.154106	0.111006	0.0748036	0.0475372	0.0357379
T80	H8	0.225379	0.237399	0.24736	0.182357	0.138094	0.116396	0.0820353	0.0712733
T80	H10	0.26512	0.214493	0.230104	0.147641	0.118603	0.0845792	0.0735275	0.0586688
T80	H12	0.123592	0.0959772	0.0901589	0.0619368	0.0440779	0.0478506	0.0369949	0.0267372
T80	H1	0.491692	0.401582	0.363418	0.311528	0.291588	0.201585	0.151409	0.117991
T80	H2	0.331577	0.277868	0.282272	0.245115	0.218543	0.168372	0.138714	0.104359
T80	H3	0.348324	0.322768	0.296291	0.264948	0.232152	0.18065	0.162057	0.11715
T80	H4	0.398169	0.301792	0.286663	0.211522	0.209884	0.157003	0.123488	0.0905254
T80	H5	0.313237	0.358783	0.310345	0.253951	0.239467	0.16712	0.137762	0.0973204
T80	H7	0.364371	0.349085	0.262189	0.212727	0.177896	0.120924	0.0945149	0.0621169
T80	H8	0.438386	0.355302	0.329804	0.29279	0.255593	0.169747	0.128353	0.0947244
T80	H10	0.373116	0.280116	0.249555	0.210855	0.175761	0.111481	0.0828258	0.0547138
T80	H12	0.506821	0.419954	0.297279	0.258247	0.232289	0.163074	0.130513	0.0869565
T96	H1	0.296677	0.26303	0.249399	0.173502	0.147638	0.120914	0.0862005	0.065245
T96	H2	0.25927	0.233653	0.22922	0.171006	0.153089	0.109115	0.0871583	0.060212
T96	H3	0.220521	0.251319	0.235483	0.185682	0.15453	0.100093	0.0977938	0.0777692
T96	H4	0.34734	0.331535	0.321883	0.242808	0.195905	0.167135	0.123606	0.0959617
T96	H5	0.500348	0.539268	0.480601	0.404616	0.33755	0.241634	0.154302	0.114965
T96	H7	0.274029	0.255007	0.25858	0.175963	0.169471	0.11381	0.0920287	0.14266
T96	H8	0.338235	0.353713	0.379254	0.351617	0.217544	0.129511	0.0773322	0.0874253
T96	H9	0.515764	0.497971	0.453824	0.328871	0.291436	0.265606	0.157875	0.125339
T96	H10	0.328113	0.267917	0.25845	0.202536	0.17467	0.114541	0.0830678	0.0482251
T96	H11	0.367179	0.303682	0.318056	0.246389	0.222749	0.192666	0.142245	0.113409
T96	H12	0.377545	0.363672	0.345182	0.295494	0.226622	0.196377	0.159698	0.112466
T96	H1	0.432867	0.301355	0.263655	0.219153	0.194026	0.129922	0.112486	0.0792842
T96	H2	0.190261	0.189336	0.147573	0.105553	0.0850649	0.0557769	0.0457656	0.0317015
T96	H3	0.387927	0.300917	0.277212	0.209062	0.20449	0.125992	0.106889	0.0980085
T96	H4	0.385261	0.335603	0.29415	0.235382	0.215501	0.133441	0.107626	0.0975379
T96	H5	0.54431	0.441752	0.385266	0.308617	0.236499	0.159989	0.115346	0.118021
T96	H7	0.473531	0.319675	0.222942	0.173081	0.153971	0.104245	0.152227	0.0828851
T96	H8	0.499734	0.325087	0.310247	0.206987	0.181573	0.108996	0.110485	0.0835259
T96	H9	0.537384	0.427301	0.347561	0.248441	0.201392	0.159032	0.155315	0.119881
T96	H10	0.538192	0.389315	0.342167	0.277506	0.223511	0.152769	0.136318	0.13001
T96	H11	0.512769	0.26932	0.243176	0.210985	0.170546	0.132338	0.133479	0.115492
T96	H12	0.183038	0.122415	0.0914603	0.091987	0.0741162	0.0511811	0.0590448	0.0438967
T112	H1	0.332392	0.373641	0.309812	0.274473	0.208551	0.14318	0.0972338	0.0742188
T112	H2	0.318416	0.348062	0.314946	0.254717	0.208924	0.156675	0.109008	0.0864657
T112	H3	0.380455	0.365497	0.331758	0.313223	0.2643	0.187065	0.165956	0.137892
T112	H4	0.300128	0.338956	0.277176	0.206742	0.176973	0.129514	0.0900541	0.0653192
T112	H5	0.27756	0.359955	0.296559	0.233723	0.173615	0.11767	0.0979424	0.0804551
T112	H7	0.196639	0.249743	0.165247	0.106749	0.11737	0.0759751	0.0711337	0.0763457
T112	H8	0.41435	0.41734	0.345975	0.298355	0.250851	0.18724	0.114956	0.0634487
T112	H9	0.267368	0.233541	0.196418	0.112049	0.0997791	0.089417	0.0772448	0.0546783
T112	H10	0.414646	0.405111	0.333628	0.236241	0.203666	0.124812	0.0985477	0.0628955
T112	H11	0.346855	0.259612	0.198037	0.185709	0.177273	0.149977	0.101284	0.0696309
T112	H12	0.35299	0.30645	0.29595	0.223609	0.189504	0.154549	0.101971	0.0715756
T112	H1	0.538725	0.355708	0.301046	0.217454	0.209638	0.179335	0.110639	0.103578
T112	H2	0.498561	0.338611	0.295791	0.204917	0.172073	0.131431	0.113742	0.0669401
T112	H3	0.437471	0.3242	0.267237	0.230729	0.180426	0.155507	0.119368	0.116071
T112	H4	0.318897	0.232196	0.179475	0.140037	0.123478	0.0936224	0.077811	0.0692385
T112	H5	0.574739	0.404753	0.311132	0.208723	0.170659	0.124026	0.0923121	0.066695
T112	H7	0.419988	0.237925	0.15535	0.0962109	0.0675411	0.0520042	0.0333018	0.0205134
T112	H8	0.486174	0.288042	0.260842	0.201366	0.155219	0.10582	0.063639	0.0546109
T112	H9	0.41937	0.300047	0.210739	0.166501	0.130046	0.118309	0.0890808	0.078521
T112	H10	0.313756	0.246356	0.15902	0.110301	0.0811043	0.0617985	0.046594	0.0450231
T112	H11	0.551329	0.289896	0.239478	0.194835	0.159571	0.136505	0.0915672	0.109013
T112	H12	0.415013	0.316106	0.275383	0.202314	0.128211	0.115236	0.0820665	0.0854017
T128	H1	0.422596	0.199597	0.144543	0.0983445	0.0670405	0.0593208	0.042334	0.0338462
T128	H2	0.435448	0.23797	0.195394	0.130496	0.103653	0.0917431	0.0644165	0.0440609
T128	H3	0.563514	0.357759	0.334611	0.285838	0.23975	0.295622	0.289201	0.245281
T128	H4	0.496234	0.320278	0.302987	0.224242	0.193276	0.180619	0.19857	0.147672
T128	H5	0.519029	0.324618	0.262976	0.215058	0.170411	0.178545	0.154114	0.113746
T128	H7	0.503283	0.256395	0.183957	0.118603	0.0693058	0.0283836	0.0178232	0.00793651
T128	H8	0.577017	0.348014	0.257613	0.222154	0.181226	0.24209	0.187537	0.120712
T128	H10	0.620477	0.276265	0.206451	0.160914	0.123178	0.114095	0.104041	0.0585256
T128	H12	0.550422	0.306935	0.265836	0.210034	0.165237	0.111277	0.126397	0.0950176
T128	H1	0.304918	0.34193	0.352941	0.29162	0.297399	0.224364	0.147091	0.157849
T128	H2	0.391232	0.59647	0.527107	0.399488	0.35859	0.2733	0.225987	0.252236
T128	H3	0.469603	0.590799	0.580891	0.455865	0.426379	0.373342	0.326073	0.380338
T128	H4	0.252385	0.235147	0.226107	0.177731	0.152563	0.120383	0.0881803	0.0924618
T128	H5	0.167917	0.617584	0.426428	0.290331	0.21203	0.138845	0.120893	0.11309
T128	H7	0.244361	0.208744	0.193801	0.0980652	0.0637981	0.0343503	0.01268	0.00966072
T128	H8	0.174482	0.546788	0.418442	0.338367	0.276991	0.285899	0.2647	0.310954
T128	H10	0.367288	0.641506	0.61561	0.521569	0.465587	0.333139	0.345565	0.389033
T128	H12	0.234437	0.258103	0.258279	0.177945	0.152115	0.0976136	0.0673925	0.0899336
T128	H1	0.295559	0.212986	0.172047	0.148886	0.121648	0.0848122	0.089007	0.0862939
T128	H2	0.363335	0.302183	0.223891	0.208686	0.143438	0.141632	0.152829	0.147115
T128	H3	0.337578	0.258635	0.230586	0.207208	0.173941	0.131088	0.130287	0.11338
T128	H4	0.480259	0.352907	0.330089	0.297135	0.228849	0.187222	0.197563	0.194275
T128	H5	0.44584	0.353312	0.2547	0.201429	0.133655	0.115346	0.10507	0.1103
T128	H7	0.316593	0.260002	0.149039	0.129751	0.0727808	0.0250432	0.0172911	0.0127288
T128	H8	0.23969	0.2327	0.15836	0.146489	0.138429	0.144745	0.132784	0.0879385
T128	H10	0.554338	0.363451	0.243943	0.196503	0.163436	0.114715	0.142126	0.109065
T128	H12	0.380789	0.354886	0.254302	0.243624	0.181485	0.131713	0.143222	0.133564
T160	H1	0.209606	0.213322	0.192833	0.12954	0.113067	0.0932874	0.0673063	0.0579541
T160	H2	0.339533	0.337419	0.301105	0.185028	0.13936	0.10137	0.0724222	0.0608863
T160	H3	0.345084	0.368659	0.329334	0.230572	0.18238	0.139211	0.0970115	0.0879603
T160	H4	0.400177	0.415422	0.398164	0.259555	0.194836	0.152115	0.0923572	0.0831954
T160	H5	0.349334	0.410349	0.350534	0.218595	0.105055	0.105001	0.0832632	0.0602048
T160	H7	0.315871	0.3166	0.212644	0.134084	0.0837662	0.0575852	0.0342896	0.0185053
T160	H8	0.291376	0.326884	0.22759	0.113477	0.0581916	0.0389894	0.0228968	0.0128143
T160	H10	0.295697	0.195177	0.183035	0.124487	0.091091	0.0589354	0.0406131	0.0337924
T160	H12	0.147817	0.178528	0.149775	0.111205	0.0844964	0.0697216	0.0504447	0.0368401
T160	H1	0.455758	0.377371	0.294309	0.20082	0.205273	0.161912	0.1418	0.112167
T160	H2	0.37882	0.386581	0.217391	0.229167	0.150685	0.12963	0.084507	0.084507
T160	H3	0.359203	0.270906	0.215356	0.138224	0.133979	0.113739	0.0983483	0.0782433
T160	H4	0.350246	0.359087	0.220153	0.14433	0.134214	0.107189	0.0816072	0.0710746
T160	H5	0.402698	0.315392	0.246425	0.161272	0.180995	0.142727	0.112036	0.0858545
T160	H7	0.361227	0.294272	0.184694	0.0915246	0.0585176	0.0372435	0.0311044	0.012802
T160	H8	0.337886	0.229407	0.138572	0.0651095	0.057532	0.0265781	0.0208498	0.0125786
T160	H10	0.506137	0.279707	0.212047	0.153018	0.145909	0.101974	0.0769498	0.0633321
T160	H12	0.505435	0.392646	0.310454	0.163515	0.169668	0.118714	0.120251	0.0953704
T160	H1	0.377371	0.38417	0.369142	0.323097	0.289234	0.266443	0.228586	0.129683
T160	H2	0.386581	0.211716	0.167313	0.127503	0.10005	0.0862302	0.0648113	0.0357829
T160	H3	0.270906	0.175419	0.122221	0.11623	0.0845938	0.0886756	0.0664016	0.0518905
T160	H4	0.359087	0.287103	0.231833	0.168514	0.103384	0.0910924	0.0660479	0.0447966
T160	H5	0.315392	0.2216	0.175121	0.140258	0.0852734	0.0897887	0.0619907	0.0342998
T160	H7	0.294272	0.335928	0.194469	0.0959585	0.0547378	0.0545739	0.0317106	0.0198009
T160	H8	0.229407	0.245394	0.158712	0.0927167	0.0432063	0.0311586	0.0202639	0.0119253
T160	H10	0.279707	0.358857	0.288178	0.249565	0.193374	0.184195	0.127428	0.0784128
T160	H12	0.392646	0.17366	0.132263	0.115394	0.0902355	0.0738681	0.0485682	0.0306466
T63	H1	0.354561	0.330475	0.280676	0.24553	0.183603	0.195288	0.12865	0.140707
T75(isolated clones)	H1	0.517275	0.525649	0.560228	0.546012	0.488205	0.397761	0.426274	0.291011
T48	H12	0.456695	0.425187	0.447501	0.401207	0.380656	0.313171	0.287162	0.239054
T63	H2	0.336871	0.278581	0.26882	0.250788	0.210484	0.241308	0.176232	0.169101
T63	H7	0.301828	0.329356	0.268384	0.238516	0.185027	0.217736	0.136585	0.161187
T48	H8	0.41084	0.321765	0.289025	0.235805	0.185267	0.147541	0.106855	0.0973666
T63	H8	0.366962	0.309416	0.281939	0.258745	0.188815	0.218468	0.139195	0.163054
T63	H8	0.475202	0.409502	0.317123	0.293021	0.185697	0.219124	0.122257	0.167075
T63	H1	0.433626	0.276825	0.258292	0.208585	0.159124	0.131483	0.114094	0.0965247
T128	H1	0.466738	0.42183	0.2937	0.298246	0.225369	0.182921	0.157908	0.193558
T63	H2	0.38197	0.391327	0.320599	0.250976	0.235089	0.203969	0.158555	0.17889
T80	H2	0.557938	0.457387	0.333288	0.304768	0.215111	0.169265	0.160381	0.143369
T128	H2	0.458492	0.395216	0.302978	0.293921	0.234435	0.199113	0.149569	0.245907
T128	H3	0.40149	0.304832	0.281649	0.22532	0.168051	0.121399	0.113929	0.107102
T128	H5	0.485153	0.48269	0.417535	0.306128	0.209894	0.156064	0.155371	0.116057
T128	H5	0.439129	0.304958	0.239643	0.173443	0.121559	0.0915798	0.0858688	0.0588852
T63	H7	0.405973	0.31762	0.316554	0.277016	0.213245	0.184568	0.157602	0.143785
T80	H7	0.537115	0.398286	0.383282	0.291496	0.259513	0.205755	0.147643	0.131101
T63	H8	0.527958	0.375238	0.367243	0.377355	0.321574	0.313631	0.291478	0.308562
T63	H8	0.475461	0.336569	0.341658	0.273974	0.290417	0.257414	0.212013	0.214662
T128	H8	0.633989	0.477172	0.540023	0.433489	0.393211	0.344419	0.392344	0.318296
T128	H8	0.532396	0.3805	0.342009	0.311525	0.223227	0.166188	0.161275	0.142724
T8	H1	0.23306	0.188674	0.19227	0.166551	0.126984	0.105969	0.119659	0.114156
T8	H2	0.391515	0.298077	0.261881	0.226309	0.176735	0.147976	0.164088	0.141153
T8	H3	0.35	0.24038	0.254559	0.212444	0.171509	0.141103	0.14199	0.135822
T8	H4	0.322194	0.293126	0.263425	0.263735	0.235022	0.168262	0.183165	0.153111
T8	H5	0.289827	0.340413	0.29609	0.264079	0.224805	0.203945	0.229508	0.217146
T8	H7	0.275182	0.247405	0.264735	0.208712	0.193532	0.160416	0.173077	0.152416
T8	H8	0.357092	0.302577	0.274965	0.258961	0.178588	0.156146	0.131307	0.123891
T8	H9	0.284458	0.293361	0.267306	0.224589	0.183724	0.133685	0.15513	0.134279
T8	H10	0.353095	0.31669	0.248591	0.202782	0.192863	0.155592	0.144425	0.140516
T8	H11	0.385115	0.319672	0.240037	0.239488	0.177861	0.147079	0.157529	0.14316
T8	H12	0.256102	0.39839	0.358504	0.327351	0.269509	0.225339	0.232222	0.227908
T96	H1	0.483752	0.424007	0.344492	0.267861	0.206783	0.143459	0.129444	0.128121
T96	H2	0.432169	0.383521	0.331362	0.26211	0.199905	0.13207	0.127221	0.101222
T96	H3	0.475366	0.405647	0.353911	0.30828	0.252773	0.169752	0.169986	0.1637
T96	H4	0.434922	0.329077	0.306817	0.236993	0.195428	0.153081	0.137554	0.120603
T96	H5	0.472095	0.349139	0.301977	0.233275	0.202184	0.176154	0.145671	0.110597
T96	H7	0.347003	0.279738	0.243108	0.138139	0.102178	0.0844935	0.0654383	0.0477055
T96	H8	0.451939	0.3975	0.33	0.283653	0.221722	0.17979	0.157171	0.146894
T96	H9	0.558149	0.506096	0.435237	0.364418	0.284846	0.259244	0.214276	0.168858
T96	H10	0.465597	0.448142	0.352913	0.267062	0.193216	0.145267	0.123779	0.0915263
T96	H11	0.442607	0.297889	0.2631	0.196538	0.180924	0.132169	0.142411	0.123056
T96	H12	0.367596	0.33132	0.267117	0.230615	0.171215	0.133435	0.126503	0.0965319
T112	H1	0.591328	0.340386	0.27862	0.228674	0.180157	0.131534	0.0882925	0.072874
T112	H2	0.561896	0.39046	0.292473	0.233429	0.208536	0.15343	0.122222	0.0939499
T112	H3	0.437037	0.289566	0.273901	0.22534	0.162697	0.12149	0.0766002	0.0800234
T112	H4	0.376532	0.379179	0.307924	0.286835	0.209901	0.164485	0.137588	0.10859
T112	H5	0.486409	0.455008	0.336154	0.264914	0.197295	0.153666	0.114931	0.0932255
T112	H7	0.341587	0.298343	0.218104	0.144005	0.093732	0.0548409	0.0468198	0.0319595
T112	H8	0.520031	0.423741	0.322268	0.274758	0.218897	0.105492	0.0928103	0.0654379
T112	H9	0.537768	0.434362	0.357918	0.218675	0.211685	0.17136	0.145659	0.118758
T112	H10	0.615832	0.462585	0.348466	0.307474	0.253594	0.223205	0.190281	0.146131
T112	H11	0.654605	0.265176	0.27882	0.197865	0.180442	0.136986	0.142508	0.131836
T112	H12	0.437853	0.41476	0.331877	0.311854	0.226013	0.168669	0.154948	0.100853

## Sheet: fitness_1088_SD02
T0	G0	0.344392	0.0401967	0.0270565	0.0215654	0.0390653	0.0357106	0.0305085	0.0172184
T0	G0	0.329018	0.0942899	0.0601815	0.0550425	0.0645785	0.0551371	0.0428109	0.0350577
T0	G0	0.392347	0.0597479	0.0503107	0.0473238	0.0438713	0.0413271	0.0256383	0.0265927
T0	G0	0.252932	0.130531	0.105317	0.129325	0.182669	0.168835	0.101586	0.0851899
T0	G0	0.356661	0.0322012	0.0257877	0.0212276	0.0618381	0.0516279	0.0368673	0.0353565
T0	G0	0.231616	0.0314922	0.0205021	0.0182477	0.0160688	0.0105067	0.00637523	0.00552551
T0	G0	0.281865	0.334267	0.274122	0.247571	0.253479	0.201371	0.145038	0.152447
T0	G0	0.254161	0.19508	0.135511	0.158327	0.247772	0.229715	0.14504	0.134231
T0	G0	0.197946	0.256321	0.204738	0.170684	0.155208	0.133199	0.138864	0.13706
T0	G0	0.192385	0.213361	0.184346	0.149927	0.109789	0.0992129	0.110731	0.12902
T0	G0	0.14971	0.0938747	0.0805403	0.107941	0.218958	0.206013	0.186347	0.350529
T0	G0	0.127081	0.139992	0.120923	0.154906	0.117422	0.124764	0.166097	0.358713
T0	G0	0.660428	0.573371	0.527493	0.475708	0.379252	0.466621	0.407707	0.34195
T0	G0	0.615628	0.514799	0.514396	0.428571	0.350671	0.349246	0.32751	0.244169
T0	G0	0.464539	0.300874	0.276797	0.188232	0.162322	0.133439	0.175016	0.091524
T0	G0	0.838832	0.803055	0.742575	0.631833	0.604558	0.587785	0.627384	0.439247
T0	G0	0.235637	0.180263	0.149417	0.090822	0.0703008	0.0709941	0.0808301	0.0474687
T0	G0	0.339442	0.248079	0.171992	0.141166	0.139548	0.119907	0.172099	0.089207
T0	G0	0.540057	0.55072	0.508062	0.382248	0.388597	0.412891	0.469476	0.319284
T0	G0	0.541951	0.629302	0.579196	0.527721	0.496142	0.533113	0.680291	0.568508
T0	G0	0.399822	0.379392	0.385874	0.402678	0.432811	0.519526	0.665944	0.591195
T0	G0	0.230846	0.2078	0.188979	0.210586	0.180208	0.218063	0.221449	0.0433071
T0	G0	0.234061	0.195869	0.128281	0.163839	0.161244	0.20034	0.16918	0.217255
T0	G0	0.19714	0.202704	0.1875	0.219802	0.170768	0.2	0.159966	0.117117
T0	G0	0.266437	0.195033	0.195489	0.165553	0.148143	0.13209	0.105201	0.0818363
T0	G0	0.278673	0.211965	0.162428	0.147413	0.117311	0.0921472	0.0811966	0.0842094
T0	G0	0.315481	0.258658	0.201848	0.161657	0.169341	0.122791	0.118892	0.117979
T0	G0	0.384573	0.339555	0.285491	0.21372	0.189459	0.121273	0.115898	0.0968575
T0	G0	0.340162	0.325262	0.284172	0.25231	0.220729	0.149643	0.130667	0.124725
T0	G0	0.398597	0.39173	0.320518	0.28703	0.241907	0.211465	0.162932	0.151448
T0	G0	0.157982	0.186653	0.199036	0.151788	0.139541	0.11539	0.0966131	0.077821
T0	G0	0.245635	0.400779	0.397204	0.308895	0.310715	0.248293	0.227335	0.18366
T0	G0	0.269204	0.386321	0.37161	0.286445	0.33031	0.271147	0.267597	0.198747
T0	G0	0.318243	0.365691	0.383535	0.29388	0.290909	0.234801	0.230769	0.174798
T0	G0	0.332048	0.359112	0.348792	0.331193	0.313442	0.27028	0.248452	0.20948
T0	G0	0.323877	0.349828	0.346512	0.327568	0.24132	0.274747	0.228221	0.225397
T0	G0	0.495095	0.512513	0.447307	0.429336	0.354526	0.361553	0.309318	0.293083
T0	G0	0.3616	0.423116	0.402014	0.320654	0.270397	0.273114	0.24884	0.191924
T0	G0	0.393201	0.391432	0.357465	0.322548	0.28436	0.258757	0.250305	0.223504
T0	G0	0.373074	0.409474	0.387892	0.299361	0.275057	0.238731	0.205013	0.1764
T16	G2	0.229418	0.246519	0.231623	0.260332	0.160108	0.194266	0.132677	0.101619
T16	G3	0.292968	0.185445	0.163604	0.142331	0.124527	0.144189	0.0869505	0.0754564
T16	G4	0.292919	0.229568	0.17522	0.147421	0.132166	0.123273	0.0908317	0.0807814
T16	G5	0.331991	0.2943	0.220276	0.2003	0.180018	0.194947	0.139114	0.12336
T16	G6	0.26298	0.208162	0.170732	0.172354	0.14089	0.10777	0.0951895	0.0669444
T16	G7	0.202961	0.178127	0.16763	0.148583	0.128575	0.153185	0.0954074	0.0836685
T16	G8	0.375223	0.33147	0.236173	0.197274	0.210216	0.231589	0.181147	0.148805
T16	G9	0.261569	0.324116	0.269983	0.196731	0.203878	0.174002	0.156526	0.124662
T16	G10	0.185989	0.204867	0.184109	0.172836	0.148527	0.147698	0.106142	0.102127
T16	G11	0.222637	0.185142	0.151676	0.116801	0.146985	0.133022	0.087063	0.0794883
T16	G12	0.356225	0.310162	0.25312	0.226061	0.26912	0.236447	0.188257	0.15555
T16	G2	0.549334	0.375717	0.379166	0.383162	0.296478	0.314762	0.291597	0.282837
T16	G3	0.410266	0.237458	0.21333	0.227971	0.169538	0.176781	0.13808	0.140766
T16	G4	0.531572	0.284144	0.246882	0.246995	0.207907	0.223161	0.155959	0.163026
T16	G5	0.628918	0.447094	0.421519	0.404752	0.366808	0.371406	0.318709	0.399805
T16	G6	0.637844	0.492274	0.446607	0.462141	0.35142	0.348058	0.307427	0.353275
T16	G7	0.726886	0.585667	0.55475	0.544388	0.463854	0.495676	0.41922	0.386196
T16	G8	0.550632	0.396255	0.447265	0.37175	0.321562	0.251736	0.252409	0.249279
T16	G9	0.365925	0.237166	0.239783	0.231085	0.167764	0.166187	0.137171	0.139473
T16	G10	0.32249	0.192177	0.181851	0.152347	0.108092	0.0889156	0.0697508	0.0948755
T16	G11	0.369612	0.206474	0.139212	0.154414	0.123876	0.124441	0.105022	0.107447
T16	G12	0.533691	0.382934	0.31742	0.28703	0.270466	0.37514	0.345839	0.297017
T16	G2	0.356723	0.305821	0.233355	0.193795	0.172713	0.119884	0.188081	0.22368
T16	G3	0.113675	0.0638677	0.0606708	0.0569347	0.0468005	0.0353316	0.0650229	0.0575238
T16	G4	0.374454	0.615756	0.614171	0.56598	0.49337	0.398711	0.497236	0.430917
T16	G5	0.496316	0.511179	0.428392	0.423143	0.317415	0.29455	0.282015	0.318744
T16	G6	0.324451	0.385868	0.30063	0.272703	0.215103	0.178323	0.160425	0.203494
T16	G7	0.190174	0.221848	0.182847	0.168094	0.132859	0.0962084	0.0969336	0.125792
T16	G8	0.577344	0.710123	0.666909	0.614609	0.533037	0.404324	0.438745	0.387619
T16	G9	0.100523	0.115385	0.0991304	0.100759	0.0666176	0.048254	0.0844794	0.0826625
T16	G10	0.515912	0.731251	0.691494	0.617939	0.528184	0.450636	0.488186	0.468118
T16	G11	0.225939	0.407852	0.323777	0.306673	0.230844	0.179232	0.204995	0.212227
T16	G12	0.17553	0.274329	0.236997	0.216853	0.171179	0.132135	0.148717	0.141075
T32	G2	0.381018	0.662653	0.360512	0.31885	0.235828	0.151381	0.137616	0.0571995
T32	G3	0.320873	0.804253	0.549171	0.513233	0.402762	0.32547	0.292693	0.184834
T32	G4	0.385224	0.837647	0.649077	0.490704	0.426121	0.308851	0.284819	0.172985
T32	G5	0.278485	0.727873	0.452092	0.386861	0.350681	0.29895	0.21074	0.120047
T32	G6	0.575921	0.880746	0.833175	0.757945	0.730636	0.663534	0.619535	0.423303
T32	G7	0.452475	0.850283	0.592109	0.504387	0.444633	0.430799	0.347962	0.184338
T32	G8	0.482055	0.883769	0.665083	0.467457	0.356195	0.280092	0.236679	0.102436
T32	G9	0.403294	0.744125	0.551383	0.505399	0.440227	0.357869	0.310439	0.180588
T32	G10	0.316311	0.660759	0.380427	0.268647	0.222648	0.170427	0.136789	0.176456
T32	G11	0.319404	0.79304	0.64017	0.492388	0.39232	0.346532	0.300306	0.141361
T32	G2	0.664116	0.576715	0.563842	0.516567	0.476038	0.454695	0.337983	0.359001
T32	G3	0.706336	0.596136	0.568342	0.543806	0.469388	0.429695	0.338521	0.365964
T32	G4	0.545916	0.454409	0.429917	0.378944	0.340529	0.312906	0.218477	0.200215
T32	G5	0.585658	0.509274	0.498657	0.464533	0.400668	0.351533	0.232371	0.321725
T32	G6	0.42554	0.444312	0.430916	0.431392	0.373286	0.366467	0.270914	0.333955
T32	G7	0.36851	0.340786	0.306616	0.268603	0.231511	0.215136	0.151494	0.179108
T32	G8	0.511651	0.434776	0.401349	0.381874	0.278175	0.30594	0.223239	0.197198
T32	G9	0.338227	0.333885	0.346414	0.254556	0.245419	0.194013	0.158043	0.17276
T32	G10	0.512937	0.496976	0.421802	0.428696	0.332889	0.330811	0.287118	0.251942
T32	G11	0.484571	0.46932	0.429367	0.430894	0.342935	0.328453	0.276209	0.257774
T32	G2	0.434941	0.427402	0.358797	0.283381	0.334019	0.290132	0.249072	0.178303
T32	G3	0.532936	0.54187	0.495287	0.418531	0.574163	0.490544	0.374023	0.362988
T32	G4	0.557912	0.530123	0.549854	0.369414	0.463027	0.404636	0.329306	0.255547
T32	G5	0.491758	0.493039	0.471443	0.368561	0.420005	0.423509	0.333758	0.285283
T32	G6	0.626132	0.609123	0.590853	0.485139	0.646229	0.553098	0.449189	0.406008
T32	G7	0.489492	0.460762	0.440102	0.342748	0.358086	0.340069	0.282492	0.207425
T32	G8	0.621616	0.597037	0.454505	0.39788	0.465094	0.451827	0.376059	0.25874
T32	G9	0.436299	0.413269	0.352792	0.263195	0.337695	0.346018	0.253012	0.182378
T32	G10	0.483678	0.444259	0.443533	0.357891	0.418077	0.404558	0.318468	0.256388
T32	G11	0.478871	0.361764	0.294307	0.254987	0.429862	0.330916	0.299164	0.190232
T48	G2	0.562453	0.764055	0.621763	0.542045	0.535923	0.430084	0.366526	0.165473
T48	G3	0.410499	0.55672	0.531125	0.508541	0.513947	0.359391	0.326384	0.146487
T48	G4	0.333111	0.489643	0.406044	0.376999	0.3795	0.306617	0.250149	0.101048
T48	G5	0.434477	0.525954	0.483374	0.366395	0.350857	0.286352	0.237472	0.0809249
T48	G6	0.396372	0.536866	0.455479	0.451775	0.388692	0.291674	0.289871	0.0879704
T48	G7	0.419736	0.446865	0.393495	0.378132	0.341787	0.255909	0.223526	0.0739088
T48	G8	0.366298	0.604396	0.47439	0.383173	0.367814	0.293125	0.276436	0.112509
T48	G9	0.31069	0.349137	0.312216	0.234401	0.233568	0.175244	0.178493	0.0581793
T48	G10	0.470334	0.596304	0.536621	0.506642	0.465225	0.430321	0.272064	0.101754
T48	G11	0.334652	0.347409	0.290139	0.234348	0.215392	0.147846	0.128422	0.0447663
T48	G2	0.370503	0.410452	0.378028	0.369865	0.360275	0.277211	0.238927	0.302789
T48	G3	0.373986	0.466206	0.53589	0.375	0.348406	0.31357	0.2315	0.377509
T48	G4	0.341505	0.552025	0.566606	0.394673	0.372994	0.341641	0.252952	0.25999
T48	G5	0.265597	0.375777	0.412246	0.336559	0.33315	0.254147	0.189407	0.281116
T48	G6	0.345552	0.461082	0.407274	0.388467	0.356158	0.30168	0.234106	0.240033
T48	G7	0.129032	0.147426	0.144978	0.124147	0.135741	0.0867847	0.0507607	0.0545356
T48	G8	0.412461	0.46856	0.443477	0.370165	0.269119	0.268367	0.185663	0.295132
T48	G9	0.563706	0.656621	0.572986	0.568139	0.456394	0.449576	0.354508	0.395211
T48	G10	0.422841	0.59748	0.559492	0.438724	0.362406	0.318304	0.219429	0.244992
T48	G11	0.438209	0.595511	0.62139	0.538211	0.449084	0.413692	0.2969	0.327666
T48	G2	0.425124	0.485031	0.296057	0.224806	0.495595	0.335584	0.258956	0.172037
T48	G3	0.388959	0.442019	0.389449	0.165638	0.326258	0.242627	0.206289	0.193004
T48	G4	0.366223	0.371946	0.322218	0.199417	0.283333	0.217762	0.196583	0.177325
T48	G5	0.449753	0.396062	0.383571	0.202001	0.300046	0.316443	0.237292	0.198817
T48	G6	0.317905	0.313257	0.259221	0.209179	0.211663	0.214689	0.178645	0.153294
T48	G7	0.343634	0.347459	0.338415	0.259383	0.361772	0.28258	0.232314	0.227137
T48	G8	0.388024	0.339175	0.271096	0.231973	0.371312	0.188138	0.140749	0.077285
T48	G9	0.417033	0.298651	0.288171	0.186864	0.281734	0.185972	0.129818	0.105235
T48	G10	0.27252	0.29447	0.240268	0.209956	0.213537	0.205272	0.159069	0.147887
T48	G11	0.134401	0.130172	0.105122	0.0887232	0.120945	0.0874271	0.0746137	0.059742
T64	G2	0.376212	0.545798	0.573036	0.464157	0.502471	0.45098	0.321811	0.338882
T64	G3	0.432216	0.554868	0.512428	0.419144	0.371946	0.341002	0.282171	0.328891
T64	G4	0.204849	0.298699	0.232334	0.210051	0.199544	0.173859	0.131783	0.214168
T64	G5	0.297236	0.499084	0.493736	0.43706	0.370663	0.357302	0.327241	0.422949
T64	G6	0.389171	0.446454	0.520667	0.394727	0.386445	0.337541	0.291576	0.380455
T64	G7	0.12165	0.209877	0.164524	0.155101	0.148174	0.122616	0.0870612	0.0637275
T64	G8	0.106154	0.151225	0.130539	0.116929	0.0906892	0.0709769	0.0483805	0.0243235
T64	G9	0.495834	0.558754	0.529465	0.520688	0.350199	0.353796	0.314321	0.315675
T64	G10	0.450584	0.53619	0.517938	0.489365	0.403779	0.341416	0.269279	0.211557
T64	G11	0.220017	0.24817	0.202183	0.20537	0.183627	0.148638	0.107482	0.109003
T64	G1	0.574721	0.438511	0.498707	0.514442	0.551259	0.576521	0.609696	0.646636
T64	G2	0.343073	0.289262	0.28851	0.211892	0.364959	0.205648	0.156883	0.139367
T64	G3	0.366749	0.283298	0.270826	0.218726	0.355992	0.234661	0.225581	0.238729
T64	G4	0.419961	0.360491	0.3154	0.253262	0.367493	0.281013	0.251959	0.230162
T64	G5	0.427398	0.301485	0.247771	0.191994	0.393177	0.210916	0.138027	0.125129
T64	G6	0.529742	0.422675	0.453076	0.372701	0.544618	0.39967	0.411111	0.465561
T64	G7	0.35823	0.314042	0.261461	0.222509	0.294948	0.294331	0.213674	0.185468
T64	G8	0.469453	0.352462	0.249198	0.200423	0.0673789	0.0463199	0.0337119	0.0313174
T64	G9	0.385881	0.321579	0.288534	0.223715	0.300611	0.19716	0.168741	0.168656
T64	G10	0.327163	0.264743	0.257639	0.205271	0.287445	0.195517	0.168705	0.137235
T64	G11	0.243093	0.239299	0.187469	0.153089	0.220613	0.120977	0.108268	0.0950966
T64	G1	0.333819	0.522311	0.549406	0.564926	0.599377	0.632637	0.673549	0.68931
T64	G2	0.166574	0.314142	0.231677	0.188957	0.138105	0.110584	0.101122	0.065647
T64	G3	0.136649	0.335401	0.329104	0.277197	0.217966	0.188075	0.164862	0.138292
T64	G4	0.161812	0.386002	0.359938	0.314363	0.240113	0.257784	0.215227	0.181977
T64	G5	0.0904501	0.282493	0.248381	0.20289	0.195934	0.156412	0.109174	0.0840814
T64	G6	0.339684	0.660204	0.709881	0.626508	0.519236	0.550326	0.430117	0.413363
T64	G7	0.173096	0.469325	0.435596	0.426888	0.388432	0.342709	0.279682	0.249152
T64	G8	0.235758	0.215491	0.167846	0.13322	0.0968349	0.0312391	0.0249139	0.00847458
T64	G9	0.157727	0.25874	0.249453	0.23012	0.213647	0.219594	0.138317	0.157997
T64	G10	0.339251	0.523784	0.581611	0.536865	0.488943	0.460971	0.370832	0.364392
T64	G11	0.313857	0.494965	0.456425	0.406312	0.333456	0.320998	0.271064	0.209411
T75	G2	0.401229	0.350434	0.347793	0.237704	0.545052	0.259658	0.206941	0.177454
T75	G3	0.431878	0.334399	0.275943	0.233402	0.377054	0.262961	0.204491	0.180253
T75	G4	0.411984	0.381038	0.264435	0.15992	0.191969	0.123037	0.086187	0.0850467
T75	G5	0.418059	0.393419	0.334296	0.271889	0.482356	0.363038	0.231179	0.209807
T75	G6	0.463252	0.484226	0.317487	0.283037	0.358857	0.215969	0.157386	0.129403
T75	G7	0.261847	0.251753	0.166025	0.133397	0.0906597	0.0704824	0.0507763	0.038708
T75	G8	0.301796	0.220675	0.173431	0.104754	0.0511223	0.0316863	0.0297701	0.0133463
T75	G9	0.259558	0.22913	0.193718	0.135207	0.15972	0.143655	0.0730755	0.0534787
T75	G10	0.173046	0.215742	0.167586	0.098097	0.0889211	0.0696815	0.0440872	0.0352568
T75	G11	0.369974	0.438674	0.323755	0.265585	0.348146	0.224589	0.151957	0.114613
T75	G2	0.237625	0.299759	0.246729	0.203264	0.198379	0.18646	0.167672	0.103873
T75	G3	0.425258	0.610114	0.535607	0.439021	0.426711	0.47238	0.417196	0.290052
T75	G4	0.302388	0.494879	0.461518	0.411446	0.377575	0.420043	0.337695	0.318276
T75	G5	0.201092	0.349113	0.258548	0.179103	0.11276	0.128575	0.118874	0.0800491
T75	G6	0.123507	0.327189	0.27997	0.204012	0.139563	0.156726	0.133001	0.100818
T75	G7	0.259781	0.432865	0.451963	0.368704	0.323222	0.320435	0.23759	0.217302
T75	G8	0.235944	0.2045	0.168973	0.0878661	0.0490819	0.0265426	0.0343289	0.0110441
T75	G9	0.22131	0.330345	0.254979	0.210223	0.184962	0.200775	0.133264	0.121358
T75	G10	0.2587	0.413388	0.380012	0.287292	0.228626	0.247406	0.191574	0.156036
T75	G11	0.21296	0.464706	0.348678	0.279721	0.23678	0.222396	0.199174	0.149803
T75	G2	0.498955	0.372139	0.382958	0.28559	0.295378	0.27655	0.181915	0.194562
T75	G3	0.319779	0.187625	0.18996	0.168551	0.141641	0.133908	0.103345	0.107253
T75	G4	0.285233	0.216046	0.189936	0.154705	0.144552	0.12017	0.104947	0.0824067
T75	G5	0.236759	0.150394	0.140655	0.124789	0.111416	0.085578	0.0821723	0.0685259
T75	G6	0.253174	0.209787	0.200912	0.154873	0.148439	0.105101	0.116531	0.091112
T75	G7	0.306234	0.254116	0.211979	0.184188	0.167407	0.145171	0.122486	0.0866491
T75	G8	0.224653	0.13269	0.0864226	0.065472	0.0334094	0.0333067	0.0137545	0.0075264
T75	G9	0.210548	0.155105	0.154504	0.135279	0.14613	0.112231	0.0900987	0.0741547
T75	G10	0.287628	0.190272	0.184034	0.155789	0.145207	0.132829	0.120075	0.0868696
T75	G11	0.632741	0.530488	0.438996	0.427196	0.379168	0.346993	0.311809	0.247773

## Sheet: fitness_1089_SD01
T0	C0	0.717315	0.973789	0.97494	0.97277	0.986176	0.998153	0.995616	0.999025
T0	C0	0.612374	0.911952	0.964025	0.976567	0.997104	0.998782	0.998537	0.999199
T0	C0	0.692554	0.941241	0.960122	0.85522	0.998349	0.999891	0.999649	0.999646
T0	C0	0.66614	0.925207	0.96707	0.978019	0.997381	0.999077	0.998237	0.999637
T0	C0	0.764148	0.87608	0.950677	0.980699	0.998748	0.998175	0.9983	0.998973
T0	C0	0.707213	0.906977	0.953033	0.955828	0.997981	0.998974	0.99684	0.99884
T0	C0	0.809024	0.983516	0.972027	0.986832	0.998451	0.998075	0.996925	0.996407
T0	C0	0.699978	0.93715	0.968157	0.992649	0.99841	0.99666	0.998613	0.994243
T0	C0	0.679666	0.973013	0.963273	0.821571	0.994485	0.998811	0.995495	0.984549
T0	C0	0.607211	0.962971	0.958369	0.975638	0.994379	0.997235	0.993699	0.959512
T0	C0	0.532252	0.95986	0.969702	0.985408	0.997479	0.999337	0.990141	0.947266
T0	C0	0.502737	0.91562	0.962339	0.981044	0.991167	0.995118	0.990231	0.916763
T0	C0	0.510757	0.840694	0.883295	0.953396	0.958821	0.986227	0.995146	0.99578
T0	C0	0.567208	0.911496	0.957268	0.970402	0.980904	0.993053	0.997199	0.998452
T0	C0	0.640467	0.810137	0.909091	0.962618	0.973515	0.993218	0.997467	0.997015
T0	C0	0.848136	0.886182	0.939013	0.983369	0.942611	0.9968	0.99923	0.99803
T0	C0	0.785274	0.846054	0.947046	0.985048	0.983979	0.997219	0.998068	0.997904
T0	C0	0.786794	0.797485	0.933958	0.970948	0.964431	0.99719	0.998493	0.998108
T0	C0	0.48088	0.883369	0.938892	0.984083	0.977067	0.997398	0.998672	0.997585
T0	C0	0.403953	0.892256	0.948487	0.972066	0.931688	0.997063	0.997964	0.997636
T0	C0	0.494555	0.798641	0.90281	0.962912	0.952059	0.997346	0.997209	0.997911
T0	C0	0.105851	0.76263	0.919941	0.972469	0.99261	0.993729	0.993635	0.995706
T0	C0	0.252147	0.812194	0.952808	0.972867	0.989921	0.95698	0.924039	0.235465
T0	C0	0.463294	0.899207	0.954265	0.984358	0.994946	0.996239	0.947436	0.907628
T0	C0	0.340909	0.871722	0.935814	0.980198	0.98912	0.985736	0.942962	0.536585
T0	C0	0.333379	0.836507	0.946916	0.984901	0.994136	0.996496	0.997448	0.984831
T0	C0	0.364296	0.799043	0.927845	0.976045	0.990646	0.996651	0.996761	0.986248
T0	C0	0.373963	0.848217	0.923042	0.982076	0.991794	0.995882	0.991872	0.90975
T0	C0	0.358808	0.808862	0.854833	0.983206	0.988973	0.994845	0.997205	0.995685
T0	C0	0.359039	0.796641	0.853075	0.943116	0.973941	0.86474	0.875926	0.24878
T0	C0	0.602958	0.835566	0.926311	0.965426	0.964658	0.976903	0.98883	0.981171
T0	C0	0.48528	0.750916	0.909169	0.969767	0.980429	0.993979	0.993063	0.993357
T0	C0	0.744833	0.895528	0.960633	0.981288	0.993925	0.996279	0.995023	0.99338
T0	C0	0.712571	0.904233	0.952843	0.984833	0.991644	0.99579	0.994171	0.992648
T0	C0	0.772898	0.911278	0.961769	0.989372	0.993074	0.996889	0.996337	0.99715
T0	C0	0.205749	0.782609	0.907552	0.952027	0.985016	0.990363	0.988111	0.992272
T0	C0	0.486874	0.79089	0.932051	0.960771	0.984944	0.99439	0.996868	0.997966
T0	C0	0.367942	0.747698	0.937783	0.95773	0.983415	0.991397	0.996255	0.997259
T0	C0	0.464351	0.735849	0.912222	0.948637	0.981221	0.991972	0.997305	0.998415
T0	C0	0.388278	0.85348	0.936796	0.964156	0.988125	0.994015	0.997296	0.9983
T0	C0	0.340546	0.670213	0.797182	0.947877	0.966056	0.981259	0.996956	0.995007
T0	C0	0.162776	0.68603	0.826816	0.94757	0.957612	0.982842	0.994842	0.994144
T0	C0	0.210833	0.790055	0.865226	0.954184	0.967089	0.982873	0.995936	0.994242
T0	C0	0.366095	0.863269	0.922212	0.969428	0.983307	0.989406	0.995748	0.996397
T0	C0	0.353672	0.774949	0.857734	0.945318	0.966485	0.976463	0.993287	0.996161
T0	C0	0.48459	0.886733	0.9417	0.987077	0.989382	0.986521	0.997657	0.995125
T0	C0	0.372028	0.670906	0.807921	0.955287	0.95846	0.981135	0.997159	0.994514
T0	C0	0.176393	0.682203	0.787097	0.955232	0.978618	0.989619	0.996593	0.994459
T0	C0	0.237261	0.766201	0.859092	0.965508	0.98003	0.989294	0.998062	0.994956
T0	C0	0.373402	0.770316	0.8403	0.95922	0.97846	0.984495	0.997061	0.995211
T0	C0	0.453294	0.81354	0.89942	0.977372	0.988251	0.99252	0.998019	0.996996
T0	C0	0.482426	0.862155	0.934217	0.978504	0.987728	0.990333	0.99607	0.996771
T8	C4	0.839698	0.856745	0.902467	0.933837	0.963651	0.977578	0.983228	0.987091
T8	C6	0.908987	0.941656	0.97922	0.988163	0.993315	0.994928	0.997175	0.993929
T8	C11	0.712436	0.915499	0.968397	0.981597	0.982783	0.979449	0.989537	0.989862
T8	C4	0.806474	0.837813	0.86222	0.91914	0.931347	0.952724	0.970551	0.973134
T8	C6	0.86586	0.913955	0.971885	0.985305	0.993657	0.995363	0.995723	0.993558
T8	C11	0.752367	0.908376	0.904838	0.924628	0.949125	0.946327	0.956564	0.955301
T16	C4	0.523533	0.644227	0.597334	0.539281	0.598508	0.622445	0.694587	0.752642
T16	C6	0.451617	0.541292	0.530139	0.459164	0.578576	0.628585	0.668579	0.766723
T16	C11	0.759857	0.807915	0.778424	0.743095	0.780197	0.801457	0.830593	0.839621
T16	C4	0.875251	0.899512	0.891487	0.91918	0.920681	0.918434	0.919664	0.923184
T16	C6	0.807383	0.853169	0.805921	0.839632	0.80434	0.83183	0.851797	0.791849
T16	C11	0.67729	0.665721	0.726129	0.708594	0.715005	0.678744	0.696942	0.574941
T16	C4	0.597009	0.791722	0.747534	0.772462	0.754633	0.734002	0.815894	0.832951
T16	C6	0.362756	0.532049	0.586723	0.591824	0.561447	0.582757	0.676805	0.672123
T16	C11	0.576621	0.757107	0.636897	0.697521	0.639615	0.633585	0.65913	0.605722
T32	C4	0.421719	0.516125	0.471679	0.4483	0.366311	0.342064	0.35724	0.380454
T32	C6	0.379508	0.509808	0.485025	0.525357	0.486246	0.330341	0.367897	0.370058
T32	C11	0.712868	0.439851	0.398455	0.440883	0.358804	0.282436	0.323841	0.305613
T32	C4	0.572332	0.642967	0.589283	0.599053	0.625818	0.575115	0.601072	0.621841
T32	C6	0.51559	0.55189	0.478063	0.506536	0.548746	0.538627	0.494128	0.502069
T32	C11	0.630055	0.559628	0.536201	0.555503	0.603944	0.572411	0.568818	0.570394
T32	C4	0.401842	0.411853	0.402278	0.368025	0.410216	0.424858	0.417617	0.450353
T32	C6	0.411296	0.415902	0.445029	0.420013	0.422861	0.447147	0.437273	0.454142
T32	C11	0.661434	0.612983	0.652442	0.619997	0.616304	0.661899	0.672578	0.622241
T48	C4	0.655743	0.577216	0.6225	0.68228	0.599049	0.54286	0.552852	0.507409
T48	C6	0.548549	0.525241	0.524917	0.522267	0.452569	0.380946	0.373652	0.355231
T48	C11	0.52473	0.415218	0.454259	0.426311	0.338163	0.273038	0.286487	0.290246
T48	C4	0.542636	0.39721	0.426304	0.437449	0.452902	0.411139	0.401686	0.386046
T48	C6	0.478823	0.413292	0.402005	0.457212	0.453636	0.368088	0.323693	0.363976
T48	C11	0.447274	0.389927	0.407972	0.418027	0.429804	0.369465	0.351397	0.362109
T48	C4	0.469517	0.443537	0.488885	0.455396	0.459028	0.451887	0.48259	0.474234
T48	C6	0.240003	0.108201	0.114585	0.116027	0.146101	0.165504	0.20682	0.210882
T48	C11	0.1471	0.167757	0.161752	0.179736	0.201062	0.217168	0.252187	0.274017
T63	C4	0.553982	0.436378	0.475366	0.52976	0.432493	0.223262	0.2718	0.291323
T63	C6	0.353296	0.258883	0.268727	0.267815	0.236278	0.129609	0.137685	0.161404
T63	C11	0.568953	0.442787	0.382667	0.355324	0.311611	0.221716	0.232352	0.22954
T63	C4	0.451465	0.423139	0.480292	0.519358	0.50435	0.44711	0.402358	0.396193
T63	C6	0.586783	0.50517	0.547218	0.551911	0.570834	0.499572	0.49072	0.410915
T63	C11	0.304443	0.349159	0.401768	0.392125	0.392628	0.316279	0.307665	0.315566
T63	C4	0.561521	0.489934	0.52389	0.610822	0.583171	0.559318	0.570807	0.547549
T63	C6	0.433926	0.390049	0.408036	0.434777	0.478652	0.444424	0.436986	0.432058
T63	C11	0.420742	0.314869	0.314029	0.306687	0.330733	0.337559	0.33302	0.32131
T75	C4	0.511364	0.50268	0.530709	0.468545	0.49787	0.477963	0.409436	0.349334
T75	C6	0.361756	0.418672	0.454004	0.382744	0.347347	0.332668	0.311507	0.252553
T75	C11	0.491644	0.48537	0.469759	0.396396	0.441571	0.393791	0.341384	0.264768
T75	C4	0.515248	0.546045	0.536826	0.511832	0.441847	0.435405	0.400615	0.415701
T75	C6	0.325278	0.536279	0.497814	0.472001	0.40328	0.380018	0.372455	0.374594
T75	C11	0.522056	0.525345	0.481706	0.44674	0.395927	0.361051	0.331347	0.31696
T75	C4	0.49917	0.521658	0.565827	0.578993	0.518513	0.454961	0.432911	0.371433
T75	C6	0.561588	0.437831	0.454771	0.40289	0.399538	0.353488	0.354411	0.274454
T75	C11	0.517426	0.559539	0.548756	0.496148	0.455526	0.380682	0.328743	0.267053
T75(isolated clones)	C4	0.375507	0.288228	0.353412	0.366016	0.366831	0.318817	0.377727	0.355535
T75(isolated clones)	C6	0.591035	0.475741	0.562931	0.604582	0.613855	0.553079	0.627964	0.646953
T75(isolated clones)	C11	0.515434	0.487447	0.424927	0.444376	0.490369	0.411331	0.406344	0.369241
T75(isolated clones)	C4	0.356105	0.272149	0.304601	0.28579	0.351189	0.327039	0.303411	0.308859
T75(isolated clones)	C6	0.373713	0.387924	0.477168	0.462059	0.53896	0.535904	0.507865	0.496266
T75(isolated clones)	C11	0.579235	0.428029	0.42639	0.389702	0.393002	0.338278	0.288487	0.286547
T75(isolated clones)	C4	0.630464	0.611595	0.578011	0.572667	0.650801	0.605921	0.604271	0.663008
T75(isolated clones)	C6	0.395499	0.440788	0.450849	0.421702	0.412839	0.408001	0.477762	0.513158
T75(isolated clones)	C11	0.767743	0.57493	0.521234	0.52355	0.445008	0.430375	0.450289	0.46324
T80	C4	0.526589	0.446902	0.465063	0.358519	0.330271	0.276221	0.293521	0.237683
T80	C6	0.421156	0.425068	0.424554	0.414131	0.397085	0.382843	0.361197	0.312306
T80	C11	0.45411	0.426938	0.391011	0.321276	0.266503	0.171544	0.124039	0.0895425
T80	C4	0.336151	0.349297	0.355787	0.308644	0.271235	0.264116	0.239873	0.217234
T80	C6	0.164852	0.318168	0.344511	0.30746	0.268936	0.231195	0.225661	0.209724
T80	C11	0.324682	0.264426	0.240793	0.193081	0.129958	0.0857249	0.0677633	0.0392485
T80	C4	0.506752	0.465916	0.439403	0.422878	0.424058	0.364691	0.358389	0.327834
T80	C6	0.536576	0.416847	0.45071	0.379154	0.365164	0.300553	0.30602	0.290757
T80	C11	0.540541	0.370575	0.318164	0.274499	0.19201	0.11578	0.0780846	0.0548434
T96	C11	0.368304	0.344782	0.241928	0.165511	0.116306	0.0601804	0.0332378	0.0210589
T96	C11	0.530054	0.39802	0.247317	0.150902	0.0885	0.0632113	0.0377251	0.0235951
T112	C11	0.369894	0.359349	0.240014	0.0981267	0.0795193	0.0474294	0.0281492	0.0145528
T112	C11	0.386518	0.245614	0.148571	0.0937929	0.0574425	0.0354918	0.0204285	0.0121856
T128	C6	0.551818	0.347922	0.204279	0.157805	0.0980505	0.0520756	0.029703	0.0218304
T128	C11	0.47586	0.232055	0.141001	0.07708	0.0383555	0.019058	0.00953342	0.00741514
T128	C6	0.32157	0.336401	0.287376	0.174805	0.124678	0.0952893	0.0631291	0.0658297
T128	C11	0.177726	0.309649	0.263253	0.140389	0.103995	0.0566226	0.0274779	0.017951
T128	C6	0.435232	0.361874	0.29879	0.273647	0.182644	0.0985676	0.0782123	0.0539553
T128	C11	0.486685	0.348335	0.219796	0.136639	0.0785745	0.0352854	0.0296118	0.0148343
T160	C6	0.280918	0.346242	0.224393	0.138283	0.0859602	0.0515523	0.0326276	0.0231543
T160	C11	0.2304	0.240945	0.139083	0.0848234	0.0398624	0.0248944	0.017642	0.00567752
T160	C6	0.450198	0.31887	0.182402	0.100852	0.0592693	0.0382356	0.0254713	0.0189675
T160	C11	0.304808	0.250742	0.123424	0.0717117	0.0624025	0.0308975	0.0238764	0.0177422
T160	C6	0.31887	0.402674	0.255785	0.169168	0.0989155	0.0641113	0.0427077	0.033378
T160	C11	0.250742	0.29246	0.165397	0.118255	0.0646772	0.0402145	0.0345587	0.0140959

## Sheet: fitness_1089_SD02
T0	C0	0.717315	0.973789	0.97494	0.97277	0.986176	0.998153	0.995616	0.999025
T0	C0	0.612374	0.911952	0.964025	0.976567	0.997104	0.998782	0.998537	0.999199
T0	C0	0.692554	0.941241	0.960122	0.85522	0.998349	0.999891	0.999649	0.999646
T0	C0	0.66614	0.925207	0.96707	0.978019	0.997381	0.999077	0.998237	0.999637
T0	C0	0.764148	0.87608	0.950677	0.980699	0.998748	0.998175	0.9983	0.998973
T0	C0	0.707213	0.906977	0.953033	0.955828	0.997981	0.998974	0.99684	0.99884
T0	C0	0.809024	0.983516	0.972027	0.986832	0.998451	0.998075	0.996925	0.996407
T0	C0	0.699978	0.93715	0.968157	0.992649	0.99841	0.99666	0.998613	0.994243
T0	C0	0.679666	0.973013	0.963273	0.821571	0.994485	0.998811	0.995495	0.984549
T0	C0	0.607211	0.962971	0.958369	0.975638	0.994379	0.997235	0.993699	0.959512
T0	C0	0.532252	0.95986	0.969702	0.985408	0.997479	0.999337	0.990141	0.947266
T0	C0	0.502737	0.91562	0.962339	0.981044	0.991167	0.995118	0.990231	0.916763
T0	C0	0.510757	0.840694	0.883295	0.953396	0.958821	0.986227	0.995146	0.99578
T0	C0	0.567208	0.911496	0.957268	0.970402	0.980904	0.993053	0.997199	0.998452
T0	C0	0.640467	0.810137	0.909091	0.962618	0.973515	0.993218	0.997467	0.997015
T0	C0	0.848136	0.886182	0.939013	0.983369	0.942611	0.9968	0.99923	0.99803
T0	C0	0.785274	0.846054	0.947046	0.985048	0.983979	0.997219	0.998068	0.997904
T0	C0	0.786794	0.797485	0.933958	0.970948	0.964431	0.99719	0.998493	0.998108
T0	C0	0.48088	0.883369	0.938892	0.984083	0.977067	0.997398	0.998672	0.997585
T0	C0	0.403953	0.892256	0.948487	0.972066	0.931688	0.997063	0.997964	0.997636
T0	C0	0.494555	0.798641	0.90281	0.962912	0.952059	0.997346	0.997209	0.997911
T0	C0	0.105851	0.76263	0.919941	0.972469	0.99261	0.993729	0.993635	0.995706
T0	C0	0.252147	0.812194	0.952808	0.972867	0.989921		0.924039	0.235465
T0	C0	0.463294	0.899207	0.954265	0.984358	0.994946	0.996239	0.947436	0.907628
T0	C0	0.340909	0.871722	0.935814	0.980198	0.98912	0.985736	0.942962	0.536585
T0	C0	0.333379	0.836507	0.946916	0.984901	0.994136	0.996496	0.997448	0.984831
T0	C0	0.364296	0.799043	0.927845	0.976045	0.990646	0.996651	0.996761	0.986248
T0	C0	0.373963	0.848217	0.923042	0.982076	0.991794	0.995882	0.991872	0.90975
T0	C0	0.358808	0.808862	0.854833	0.983206	0.988973	0.994845	0.997205	0.995685
T0	C0	0.359039	0.796641	0.853075	0.943116	0.973941	0.86474	0.875926	0.24878
T0	C0	0.602958	0.835566	0.926311	0.965426	0.964658	0.976903	0.98883	0.981171
T0	C0	0.48528	0.750916	0.909169	0.969767	0.980429	0.993979	0.993063	0.993357
T0	C0	0.744833	0.895528	0.960633	0.981288	0.993925	0.996279	0.995023	0.99338
T0	C0	0.712571	0.904233	0.952843	0.984833	0.991644	0.99579	0.994171	0.992648
T0	C0	0.772898	0.911278	0.961769	0.989372	0.993074	0.996889	0.996337	0.99715
T0	C0	0.205749	0.782609	0.907552	0.952027	0.985016	0.990363	0.988111	0.992272
T0	C0	0.486874	0.79089	0.932051	0.960771	0.984944	0.99439	0.996868	0.997966
T0	C0	0.367942	0.747698	0.937783	0.95773	0.983415	0.991397	0.996255	0.997259
T0	C0	0.464351	0.735849	0.912222	0.948637	0.981221	0.991972	0.997305	0.998415
T0	C0	0.388278	0.85348	0.936796	0.964156	0.988125	0.994015	0.997296	0.9983
T0	C0	0.340546	0.670213	0.797182	0.947877	0.966056	0.981259	0.996956	0.995007
T0	C0	0.162776	0.68603	0.826816	0.94757	0.957612	0.982842	0.994842	0.994144
T0	C0	0.210833	0.790055	0.865226	0.954184	0.967089	0.982873	0.995936	0.994242
T0	C0	0.366095	0.863269	0.922212	0.969428	0.983307	0.989406	0.995748	0.996397
T0	C0	0.353672	0.774949	0.857734	0.945318	0.966485	0.976463	0.993287	0.996161
T0	C0	0.48459	0.886733	0.9417	0.987077	0.989382	0.986521	0.997657	0.995125
T0	C0	0.372028	0.670906	0.807921	0.955287	0.95846	0.981135	0.997159	0.994514
T0	C0	0.176393	0.682203	0.787097	0.955232	0.978618	0.989619	0.996593	0.994459
T0	C0	0.237261	0.766201	0.859092	0.965508	0.98003	0.989294	0.998062	0.994956
T0	C0	0.373402	0.770316	0.8403	0.95922	0.97846	0.984495	0.997061	0.995211
T0	C0	0.453294	0.81354	0.89942	0.977372	0.988251	0.99252	0.998019	0.996996
T0	C0	0.482426	0.862155	0.934217	0.978504	0.987728	0.990333	0.99607	0.996771
T16	C1	0.504593	0.70302	0.70958	0.682645	0.671603	0.659901	0.646678	0.658271
T16	C2	0.692134	0.928477	0.948402	0.974242	0.979208	0.977345	0.953891	0.995599
T16	C3	0.820599	0.950505	0.958419	0.976133	0.973367	0.981808	0.982886	0.9916
T16	C4	0.590259	0.721588	0.740493	0.748843	0.737847	0.757145	0.703484	0.71867
T16	C8	0.559242	0.677944	0.642457	0.432	0.708861	0.640684	0.642623	0.648957
T16	C12	0.563471	0.685223	0.692106	0.671041	0.600648	0.590785	0.575513	0.600891
T16	C1	0.554643	0.664929	0.67495	0.677159	0.67699	0.669864	0.646303	0.710579
T16	C2	0.615936	0.874276	0.919498	0.954279	0.969693	0.985705	0.993634	0.997392
T16	C3	0.678209	0.892279	0.89004	0.924617	0.921037	0.963642	0.962973	0.983392
T16	C4	0.556049	0.656697	0.720241	0.722707	0.742204	0.795953	0.80127	0.856513
T16	C8	0.479667	0.57522	0.609459	0.586677	0.56006	0.565287	0.546371	0.543575
T16	C12	0.505373	0.56207	0.530075	0.573711	0.589907	0.612706	0.709933	0.785273
T16	C1	0.645594	0.710112	0.67871	0.66949	0.768511	0.794847	0.834281	0.817718
T16	C2	0.729304	0.915501	0.954846	0.9659	0.985655	0.992589	0.995784	0.99822
T16	C3	0.673041	0.8763	0.865862	0.869565	0.920301	0.940524	0.974294	0.978452
T16	C4	0.586904	0.679588	0.706776	0.697558	0.671498	0.737567	0.767784	0.7314
T16	C8	0.597833	0.666362	0.635113	0.593971	0.649878	0.693092	0.720219	0.617019
T16	C12	0.587077	0.717612	0.71077	0.72227	0.738921	0.793035	0.839194	0.820907
T16	C1	0.623596	0.587373	0.663629	0.66955	0.826465	0.777234	0.825542	0.898726
T16	C2	0.740151	0.87698	0.921961	0.937419	0.982549	0.970472	0.976622	0.989217
T16	C3	0.751199	0.663498	0.856783	0.928231	0.947191	0.963464	0.98335	0.987312
T16	C4	0.677679	0.582978	0.666779	0.704105	0.774644	0.758547	0.850917	0.875087
T16	C6	0.619933	0.589154	0.684727	0.77149	0.773387	0.783293	0.787191	0.73997
T16	C7	0.899378	0.922833	0.931438	0.920854	0.995813	0.986911	0.967503	0.990673
T16	C8	0.602708	0.567318	0.670351	0.714185	0.74594	0.79459	0.83789	0.868034
T16	C9	0.637995	0.600621	0.654714	0.724977	0.806441	0.825158	0.858094	0.906457
T16	C10	0.663932	0.6318	0.706003	0.730609	0.808428	0.856752	0.864354	0.88139
T16	C11	0.646314	0.652447	0.74026	0.76501	0.859305	0.873869	0.898349	0.93603
T16	C12	0.691099	0.633025	0.733617	0.745305	0.82776	0.807774	0.884792	0.879891
T16	C1	0.383103	0.527151	0.552714	0.630067	0.608266	0.755195	0.733478	0.785339
T16	C2	0.659097	0.768838	0.804835	0.905633	0.912034	0.993312	0.994246	0.974804
T16	C3	0.572896	0.752582	0.81406	0.920101	0.887844	0.986359	0.986826	0.990706
T16	C4	0.408797	0.466956	0.520653	0.680808	0.680134	0.732543	0.76218	0.839053
T16	C6	0.271146	0.281644	0.376425	0.420595	0.403419	0.28397	0.27141	0.347237
T16	C7	0.759252	0.922609	0.886664	0.943637	0.921715	0.998206	0.998624	0.978655
T16	C8	0.426651	0.334979	0.440696	0.565485	0.56336	0.579985	0.603096	0.700108
T16	C9	0.711871	0.657624	0.640873	0.741722	0.749961	0.788532	0.829156	0.852861
T16	C10	0.631964	0.638956	0.675818	0.769776	0.786119	0.850669	0.86341	0.906026
T16	C11	0.397471	0.492639	0.541029	0.688366	0.690158	0.786418	0.808163	0.887176
T16	C12	0.288411	0.297924	0.336695	0.482339	0.44524	0.46336	0.461822	0.571378
T16	C1	0.455616	0.488903	0.596756	0.678885	0.762436	0.79356	0.836953	0.791596
T16	C2	0.550116	0.853976	0.932457	0.960328	0.964297	0.933488	0.993612	0.967425
T16	C3	0.675516	0.78141	0.8269	0.903148	0.929753	0.921366	0.978293	0.967082
T16	C4	0.680728	0.992716	0.999294	0.982244	0.963181	0.97074	0.994684	0.967953
T16	C6	0.34504	0.294167	0.332135	0.39715	0.443368	0.431651	0.395786	0.485007
T16	C7	0.72212	0.876683	0.945994	0.973534	0.957364	0.966184	0.991067	0.956349
T16	C8	0.323608	0.367538	0.429998	0.509403	0.555698	0.617643	0.754376	0.793664
T16	C9	0.65458	0.996254	0.997893	0.990069	0.975897	0.912009	0.986842	0.970744
T16	C10	0.700156	0.98895	0.998393	0.990709	0.981651	0.925655	0.99499	0.989835
T16	C11	0.59413	0.695768	0.731509	0.799307	0.827288	0.866751	0.932946	0.941521
T16	C12	0.70298	0.79953	0.848214	0.877448	0.90542	0.856642	0.893867	0.927623
T32	C1	0.494852	0.553197	0.537675	0.520469	0.496125	0.479885	0.487274	0.531264
T32	C2	0.636184	0.823715	0.893093	0.934134	0.963299	0.964057	0.95354	0.992032
T32	C3	0.850926	0.905849	0.920639	0.933035	0.939041	0.940891	0.952285	0.96094
T32	C4	0.451027	0.526437	0.527558	0.545353	0.507077	0.479231	0.352978	0.436995
T32	C8	0.529943	0.508376	0.525704	0.471477	0.430319	0.448139	0.440667	0.457951
T32	C12	0.553927	0.687645	0.682244	0.657013	0.64833	0.601701	0.508844	0.540108
T32	C1	0.605773	0.59371	0.631159	0.603433	0.600556	0.586147	0.570065	0.625953
T32	C2	0.596814	0.752794	0.828603	0.907348	0.921898	0.954062	0.978457	0.992944
T32	C3	0.847791	0.869696	0.925204	0.949834	0.953933	0.967386	0.98144	0.986197
T32	C4	0.576074	0.567553	0.556445	0.503507	0.518641	0.489039	0.525382	0.545863
T32	C8	0.558462	0.495409	0.535639	0.481583	0.480321	0.468319	0.471291	0.454506
T32	C12	0.545518	0.567639	0.55978	0.522186	0.516798	0.486001	0.572069	0.685062
T32	C1	0.62177	0.646193	0.632961	0.551904	0.555488	0.603469	0.615141	0.573368
T32	C2	0.707571	0.851481	0.899831	0.922644	0.935859	0.967746	0.988542	0.989574
T32	C3	0.841422	0.890211	0.911429	0.939875	0.959972	0.976343	0.987881	0.989563
T32	C4	0.447626	0.419405	0.33623	0.330434	0.316199	0.348148	0.381445	0.3739
T32	C8	0.707674	0.664069	0.608352	0.561468	0.576103	0.613783	0.635637	0.589832
T32	C12	0.588268	0.636691	0.627183	0.552699	0.529913	0.612893	0.674563	0.632377
T32	C1	0.204496	0.34581	0.476907	0.512813	0.563879	0.610999	0.612316	0.60722
T32	C2	0.258761	0.557206	0.801085	0.912124	0.945716	0.972007	0.988534	0.996826
T32	C3	0.559991	0.772885	0.925593	0.970611	0.978037	0.988774	0.990611	0.99699
T32	C4	0.275076	0.36912	0.530791	0.594205	0.664481	0.686636	0.740379	0.78758
T32	C6	0.243525	0.276739	0.335329	0.386788	0.379486	0.391364	0.42565	0.520096
T32	C7	0.526783	0.710963	0.940519	0.975881	0.969453	0.99709	0.993231	0.997231
T32	C8	0.188066	0.248661	0.424446	0.510246	0.594648	0.617831	0.640046	0.782212
T32	C9	0.324796	0.419346	0.686168	0.807321	0.85759	0.901688	0.928082	0.963163
T32	C10	0.30092	0.375061	0.526684	0.593631	0.647022	0.654733	0.692447	0.684172
T32	C11	0.40657	0.457236	0.597633	0.691303	0.743485	0.752608	0.794569	0.841885
T32	C12	0.349258	0.563185	0.811545	0.874817	0.898706	0.925358	0.953171	0.96958
T32	C1	0.343419	0.306435	0.328251	0.372434	0.414288	0.424087	0.466451	0.523292
T32	C2	0.473474	0.580161	0.764547	0.862641	0.864713	0.923746	0.908294	0.993422
T32	C3	0.605783	0.631503	0.774545	0.85546	0.92292	0.944518	0.935519	0.987236
T32	C4	0.313186	0.263808	0.320229	0.364923	0.469697	0.497597	0.515133	0.649373
T32	C6	0.257749	0.261843	0.255344	0.2681	0.37155	0.309681	0.290873	0.286589
T32	C7	0.804051	0.86772	0.963464	0.981085	0.915531	0.96333	0.934555	0.997981
T32	C8	0.329633	0.326439	0.416128	0.478658	0.56009	0.605446	0.614802	0.716645
T32	C9	0.392202	0.462088	0.516861	0.627813	0.665344	0.781385	0.795984	0.888163
T32	C10	0.374272	0.401778	0.462558	0.518896	0.575068	0.650083	0.676706	0.772398
T32	C11	0.300683	0.344243	0.405689	0.4632	0.486306	0.61144	0.623612	0.708148
T32	C12	0.383381	0.569637	0.647648	0.727102	0.733321	0.798429	0.832058	0.87453
T32	C1	0.349193	0.207132	0.255211	0.252249	0.286821	0.319783	0.315475	0.314481
T32	C2	0.370439	0.415468	0.686502	0.787574	0.89574	0.952083	0.977428	0.96982
T32	C3	0.558133	0.48149	0.742189	0.834123	0.878007	0.923544	0.966616	0.956927
T32	C4	0.422851	0.213855	0.268494	0.295989	0.331906	0.405827	0.431652	0.457602
T32	C6	0.530431	0.308055	0.352793	0.296648	0.225499	0.26457	0.284553	0.25895
T32	C7	0.855538	0.887727	0.951751	0.961223	0.953945	0.994436	0.997717	0.972673
T32	C8	0.293798	0.319552	0.421157	0.436509	0.455706	0.539173	0.586284	0.603913
T32	C9	0.458111	0.501854	0.62181	0.605427	0.533815	0.622013	0.674415	0.703072
T32	C10	0.499016	0.387866	0.461012	0.475117	0.527611	0.602181	0.603426	0.633653
T32	C11	0.462718	0.434305	0.539856	0.588017	0.595558	0.614221	0.670278	0.662468
T32	C12	0.401171	0.43352	0.568921	0.63573	0.592176	0.665412	0.708404	0.720428
T48	C1	0.529431	0.479602	0.510584	0.46057	0.402251	0.4269	0.428769	0.447912
T48	C2	0.682064	0.804691	0.878313	0.91806	0.917784	0.952155	0.955641	0.978324
T48	C3	0.843137	0.872831	0.897521	0.904897	0.908023	0.894157	0.896065	0.925272
T48	C4	0.719768	0.498963	0.505337	0.53	0.476178	0.505516	0.478543	0.491576
T48	C8	0.56	0.499375	0.476603	0.459087	0.418884	0.406876	0.341755	0.378513
T48	C12	0.565115	0.687832	0.656066	0.576206	0.616965	0.635682	0.568476	0.611025
T48	C1	0.51425	0.44047	0.525072	0.447073	0.463024	0.402551	0.396772	0.360104
T48	C2	0.631842	0.781899	0.817752	0.839574	0.878681	0.919711	0.947094	0.97463
T48	C3	0.917996	0.927339	0.92834	0.929788	0.916306	0.939918	0.937831	0.964406
T48	C4	0.69866	0.469369	0.505479	0.458412	0.429194	0.412046	0.446271	0.437306
T48	C8	0.442436	0.293288	0.330068	0.290677	0.308394	0.272198	0.326218	0.31791
T48	C12	0.522583	0.602592	0.515147	0.514121	0.548624	0.516757	0.601885	0.635567
T48	C1	0.670706	0.590521	0.584046	0.515048	0.561327	0.576722	0.542853	0.514564
T48	C2	0.605775	0.817751	0.868674	0.898894	0.945133	0.973883	0.985024	0.981951
T48	C3	0.758196	0.773554	0.802629	0.799612	0.814157	0.835349	0.885701	0.860735
T48	C4	0.501457	0.400149	0.370431	0.385684	0.323174	0.338405	0.370651	0.315749
T48	C8	0.669534	0.584817	0.496878	0.457019	0.489197	0.491198	0.482517	0.456991
T48	C12	0.583092	0.754573	0.720204	0.653149	0.457327	0.522152	0.557266	0.513456
T48	C1	0.362027	0.527672	0.641108	0.648345	0.683968	0.68324	0.714238	0.73805
T48	C2	0.704599	0.853765	0.94744	0.971488	0.980477	0.987514	0.996987	0.993772
T48	C3	0.714408	0.838879	0.903232	0.931417	0.950109	0.962296	0.975403	0.98536
T48	C4	0.637132	0.697805	0.753852	0.772822	0.807239	0.779803	0.815159	0.868906
T48	C6	0.64999	0.63608	0.629685	0.617469	0.620851	0.607037	0.616139	0.533597
T48	C7	0.734724	0.876283	0.962933	0.979155	0.98328	0.988013	0.991371	0.995129
T48	C8	0.519641	0.582204	0.652099	0.679871	0.725107	0.717949	0.766684	0.797422
T48	C9	0.624003	0.763277	0.888651	0.916362	0.915986	0.937047	0.933872	0.960922
T48	C10	0.722705	0.824053	0.805184	0.742322	0.675258	0.576912	0.470641	0.369224
T48	C11	0.551533	0.643938	0.615614	0.679682	0.671153	0.580414	0.60657	0.472437
T48	C12	0.680203	0.767325	0.886093	0.892351	0.86722	0.854132	0.793756	0.622764
T48	C1	0.472957	0.629651	0.701919	0.701837	0.616153	0.706686	0.714465	0.811076
T48	C2	0.495721	0.906714	0.942154	0.969827	0.92445	0.955434	0.932797	0.994497
T48	C3	0.614005	0.824007	0.896033	0.926988	0.942577	0.962931	0.903458	0.984793
T48	C4	0.342466	0.756328	0.785497	0.798537	0.842524	0.859785	0.843593	0.917913
T48	C6	0.403379	0.600633	0.521356	0.49451	0.517276	0.507069	0.416122	0.494178
T48	C7	0.875528	0.945868	0.981564	0.99001	0.943616	0.957252	0.948395	0.994487
T48	C8	0.512005	0.674701	0.709448	0.752081	0.817073	0.832252	0.805445	0.902123
T48	C9	0.770447	0.933034	0.943113	0.960616	0.948822	0.957672	0.869175	0.974792
T48	C10	0.501647	0.649429	0.606358	0.571606	0.46999	0.473272	0.324973	0.236922
T48	C11	0.564741	0.795626	0.810368	0.826964	0.730843	0.731388	0.611346	0.620798
T48	C12	0.548678	0.791074	0.793934	0.855744	0.852172	0.879991	0.804549	0.893212
T48	C1	0.466974	0.42183	0.420991	0.460229	0.482553	0.50292	0.483722	0.473985
T48	C2	0.735246	0.821891	0.895593	0.93361	0.962068	0.980402	0.987632	0.97155
T48	C3	0.766412	0.762526	0.829614	0.807914	0.801099	0.859731	0.905047	0.881391
T48	C4	0.397777	0.386262	0.437963	0.417787	0.38114	0.423529	0.432795	0.484167
T48	C6	0.499556	0.500267	0.494083	0.461	0.365572	0.407054	0.41746	0.373463
T48	C7	0.940463	0.928343	0.956156	0.938944	0.965659	0.985158	0.992034	0.976639
T48	C8	0.48659	0.366959	0.421772	0.350259	0.334972	0.453663	0.506889	0.525534
T48	C9	0.78425	0.867405	0.888763	0.893791	0.807182	0.882936	0.892258	0.861934
T48	C10	0.451291	0.379003	0.33057	0.196148	0.0886556	0.054636	0.0458102	0.0242591
T48	C11	0.626431	0.581849	0.566467	0.464102	0.343947	0.320193	0.251424	0.174326
T48	C12	0.741664	0.728435	0.741692	0.687246	0.548113	0.528829	0.401958	0.280378
T64	C1	0.578556	0.583002	0.594994	0.556324	0.506906	0.512731	0.458469	0.45123
T64	C2	0.498351	0.640049	0.716728	0.77059	0.762301	0.762235	0.685964	0.73551
T64	C3	0.751485	0.851357	0.860165	0.845397	0.8296	0.839347	0.843837	0.854789
T64	C4	0.421726	0.499684	0.525	0.532977	0.436077	0.477585	0.430681	0.420762
T64	C8	0.582564	0.529332	0.501787	0.447801	0.37533	0.380303	0.311024	0.332852
T64	C12	0.495722	0.602106	0.537316	0.582851	0.571429	0.574347	0.467528	0.524338
T64	C1	0.578838	0.594159	0.660725	0.579264	0.490768	0.437884	0.434209	0.366347
T64	C2	0.51738	0.6478	0.698195	0.718101	0.718946	0.686819	0.716145	0.732392
T64	C3	0.914064	0.9297	0.943973	0.933869	0.940281	0.943509	0.940726	0.943344
T64	C4	0.31617	0.343566	0.350579	0.315853	0.323681	0.270778	0.277362	0.253012
T64	C8	0.540859	0.425883	0.416864	0.356423	0.386826	0.362677	0.377434	0.41333
T64	C12	0.43918	0.494782	0.502173	0.512922	0.489653	0.459427	0.539693	0.610343
T64	C1	0.610306	0.633538	0.616393	0.503417	0.39494	0.442422	0.394439	0.373875
T64	C2	0.59194	0.795725	0.785591	0.789091	0.788535	0.811147	0.800316	0.783934
T64	C3	0.590533	0.71606	0.716832	0.701808	0.708433	0.73108	0.769513	0.754864
T64	C4	0.382953	0.580372	0.575835	0.527231	0.534126	0.558207	0.531158	0.454217
T64	C8	0.618091	0.570936	0.536202	0.468783	0.484646	0.502451	0.49161	0.45397
T64	C12	0.55706	0.773502	0.679654	0.627487	0.496849	0.600796	0.625712	0.578719
T64	C1	0.504226	0.761613	0.81927	0.825869	0.738583	0.817151	0.832676	0.88397
T64	C2	0.492462	0.852318	0.9078	0.928353	0.917284	0.932152	0.919696	0.974678
T64	C3	0.83166	0.909174	0.944769	0.953321	0.953994	0.969367	0.938428	0.987952
T64	C4	0.390983	0.659912	0.728578	0.706867	0.764212	0.792556	0.727338	0.816102
T64	C6	0.327069	0.386732	0.383592	0.308849	0.246591	0.226785	0.162392	0.166276
T64	C7	0.490577	0.651995	0.693203	0.713231	0.638471	0.700493	0.662782	0.809992
T64	C8	0.464789	0.62753	0.710716	0.719053	0.745716	0.770729	0.780831	0.84814
T64	C9	0.507508	0.803725	0.823342	0.852202	0.867997	0.884819	0.855047	0.87239
T64	C10	0.348528	0.399336	0.449168	0.332002	0.341567	0.307443	0.165416	0.0973926
T64	C11	0.30777	0.430505	0.377943	0.384909	0.320717	0.271274	0.199166	0.132085
T64	C12	0.370658	0.738544	0.742629	0.723749	0.69199	0.738752	0.761956	0.750457
T64	C1	0.581391	0.442735	0.464159	0.429548	0.395446	0.4463	0.465833	0.514704
T64	C2	0.553673	0.506548	0.623159	0.589834	0.635938	0.62603	0.701436	0.73022
T64	C3	0.723239	0.551044	0.691391	0.710386	0.473023	0.608992	0.67748	0.727571
T64	C4	0.54759	0.427757	0.561177	0.556133	0.507958	0.563705	0.570973	0.623091
T64	C6	0.623615	0.46309	0.466048	0.353954	0.218983	0.158861	0.141813	0.101924
T64	C7	0.658043	0.522114	0.585914	0.603441	0.563175	0.617228	0.648515	0.696314
T64	C8	0.575371	0.427337	0.540666	0.544625	0.416982	0.491763	0.519919	0.598676
T64	C9	0.647327	0.703149	0.741142	0.751819	0.556159	0.632951	0.617524	0.673779
T64	C10	0.368051	0.291145	0.231775	0.157536	0.0443828	0.0312462	0.0222628	0.0129854
T64	C11	0.453493	0.243349	0.198645	0.095529	0.00914028	0.00822532	0.0051826	0.00339869
T64	C12	0.631619	0.610382	0.6827	0.642314	0.372947	0.457274	0.472632	0.561005
T64	C1	0.206828	0.263378	0.301412	0.344465	0.354308	0.356267	0.369383	0.425655
T64	C2	0.346964	0.479045	0.631135	0.705179	0.741734	0.806138	0.799886	0.859034
T64	C3	0.418716	0.61843	0.694486	0.774004	0.800554	0.853049	0.847703	0.89009
T64	C4	0.200251	0.266209	0.319474	0.359743	0.382	0.396409	0.393184	0.432786
T64	C6	0.359799	0.402502	0.416445	0.345945	0.280108	0.220808	0.150853	0.0896739
T64	C7	0.485047	0.78679	0.859669	0.869438	0.846243	0.851744	0.831551	0.886586
T64	C8	0.213427	0.250976	0.285511	0.340894	0.326794	0.377146	0.404791	0.473684
T64	C9	0.465088	0.675924	0.781695	0.80324	0.811336	0.801149	0.788115	0.835686
T64	C10	0.213939	0.311898	0.283929	0.22747	0.178982	0.06859	0.0643581	0.0363018
T64	C11	0.292355	0.156348	0.110704	0.0621914	0.0430865	0.0098448	0.0134737	0.00852575
T64	C12	0.432105	0.8973	0.94595	0.94207	0.916655	0.884546	0.783727	0.845382
T75	C1	0.550791	0.527312	0.554242	0.566439	0.513469	0.520814	0.477388	0.469134
T75	C2	0.476072	0.49571	0.531076	0.507037	0.416001	0.384524	0.265779	0.237842
T75	C3	0.665597	0.759369	0.78063	0.761665	0.747037	0.693231	0.648549	0.650929
T75	C4	0.468051	0.461358	0.394074	0.376485	0.282628	0.255044	0.167594	0.188508
T75	C8	0.511611	0.488577	0.495822	0.445639	0.399683	0.389333	0.351877	0.343125
T75	C1	0.565937	0.499233	0.531262	0.499931	0.494647	0.430093	0.428848	0.398808
T75	C2	0.344185	0.395718	0.407082	0.358216	0.338168	0.295316	0.294687	0.217704
T75	C3	0.851343	0.852206	0.85984	0.862975	0.863675	0.830149	0.838456	0.826693
T75	C4	0.42228	0.404121	0.448785	0.349516	0.31959	0.214167	0.227538	0.193536
T75	C8	0.490818	0.455182	0.424845	0.345326	0.340453	0.344738	0.338382	0.330842
T75	C1	0.594486	0.618317	0.584505	0.514762	0.295241	0.392358	0.392323	0.336279
T75	C2	0.473762	0.655974	0.622321	0.54754	0.463805	0.533233	0.495331	0.511425
T75	C3	0.538125	0.552449	0.528212	0.508868	0.468597	0.481496	0.486868	0.409027
T75	C4	0.430547	0.492165	0.38227	0.296994	0.202967	0.201725	0.186719	0.1116
T75	C8	0.679659	0.651937	0.632533	0.594871	0.621531	0.646345	0.624145	0.571927
T75	C1	0.492377	0.308286	0.334448	0.307177	0.317749	0.309667	0.318486	0.345557
T75	C2	0.357159	0.317279	0.372811	0.339004	0.363284	0.361709	0.371533	0.410361
T75	C3	0.692696	0.522925	0.624235	0.605538	0.557916	0.567268	0.580283	0.572069
T75	C4	0.503866	0.369835	0.447386	0.382842	0.289979	0.262907	0.259578	0.218246
T75	C6	0.402875	0.32717	0.248448	0.175884	0.125504	0.0528039	0.0354906	0.0252931
T75	C7	0.52819	0.409091	0.468054	0.462715	0.613525	0.692398	0.675565	0.693028
T75	C8	0.445365	0.34598	0.360206	0.323438	0.401626	0.452032	0.454265	0.505065
T75	C9	0.423765	0.41873	0.49921	0.437949	0.200467	0.239304	0.357895	0.37403
T75	C10	0.301732	0.219388	0.136086	0.0760357	0.0349429	0.0236933	0.0117291	0.00899173
T75	C11	0.407629	0.401808	0.247374	0.14489	0.0475682	0.030989	0.0192998	0.0146503
T75	C12	0.76001	0.827864	0.866265	0.666603	0.553635	0.619294	0.629077	0.568503
T75	C1	0.354709	0.434227	0.477365	0.501931	0.471898	0.467481	0.46309	0.496169
T75	C2	0.358791	0.456829	0.521451	0.595835	0.591283	0.66224	0.652657	0.70756
T75	C3	0.46	0.506401	0.592305	0.660393	0.656708	0.70297	0.695829	0.709521
T75	C4	0.36859	0.588262	0.638013	0.637008	0.606347	0.629328	0.600185	0.587592
T75	C6	0.265579	0.267477	0.228997	0.160058	0.109766	0.0942549	0.0810939	0.0483476
T75	C7	0.159289	0.434238	0.481608	0.498889	0.511246	0.560214	0.528765	0.640983
T75	C8	0.378216	0.500861	0.538766	0.588505	0.557651	0.606322	0.606124	0.646126
T75	C9	0.29008	0.790053	0.840668	0.847803	0.860087	0.865665	0.897945	0.928207
T75	C10	0.250429	0.416647	0.34283	0.213133	0.162818	0.125159	0.113749	0.0274184
T75	C11	0.310987	0.430384	0.354312	0.230403	0.164234	0.110718	0.0941176	0.050493
T75	C12	0.34125	0.739462	0.828762	0.847372	0.81561	0.739186	0.651389	0.543437
T75	C1	0.438553	0.464259	0.484919	0.403029	0.401254	0.355085	0.39474	0.323174
T75	C2	0.619668	0.506343	0.580591	0.57329	0.561276	0.546478	0.602321	0.554184
T75	C3	0.617934	0.537524	0.587625	0.592448	0.618115	0.607158	0.67399	0.64927
T75	C4	0.46858	0.435329	0.470409	0.445118	0.417231	0.414014	0.411293	0.376187
T75	C6	0.341635	0.260257	0.259688	0.171023	0.141718	0.0975462	0.0680871	0.0431781
T75	C7	0.494955	0.4729	0.521416	0.489567	0.509948	0.513111	0.539468	0.459597
T75	C8	0.522388	0.42855	0.482759	0.457705	0.483476	0.496444	0.527369	0.53308
T75	C9	0.636797	0.742459	0.830797	0.822291	0.789147	0.781364	0.837145	0.835402
T75	C10	0.361424	0.240168	0.150438	0.139086	0.0722672	0.0661034	0.0432648	0.0326359
T75	C11	0.720987	0.635137	0.498435	0.313801	0.245432	0.174744	0.121223	0.0783223
T75	C12	0.607075	0.658909	0.727542	0.715124	0.679493	0.678015	0.764877	0.467447
T16	C1	0.524353	0.783284	0.730072	0.819882	0.782462	0.738641	0.776521	0.82195
T32	C1	0.327079	0.434037	0.453672	0.533308	0.538894	0.470697	0.482182	0.473621
T32	C1	0.357654	0.479489	0.466835	0.511765	0.547889	0.511951	0.528564	0.529513
T48	C1	0.51488	0.528249	0.514756	0.582084	0.626711	0.612318	0.608047	0.558757
T64	C2	0.448793	0.644567	0.610032	0.728256	0.707647	0.666418	0.655296	0.587494
T64	C2	0.313507	0.472852	0.487343	0.511424	0.532084	0.466823	0.456559	0.46688
T32	C3	0.169611	0.234452	0.287797	0.278734	0.332245	0.282783	0.419627	0.354725
T48	C3	0.564554	0.785724	0.720799	0.821575	0.789419	0.809745	0.783511	0.850535
T64	C3	0.624422	0.782914	0.667073	0.829536	0.751773	0.770274	0.737868	0.815437
T64	C3	0.540303	0.747123	0.664329	0.815341	0.77583	0.790061	0.823363	0.817114
T32	C3	0.524007	0.522358	0.574323	0.517075	0.519057	0.494801	0.576972	0.547365
T16	C4	0.619545	0.642896	0.674035	0.774428	0.777778	0.785866	0.840026	0.851733
T32	C4	0.270429	0.446378	0.475111	0.516902	0.538554	0.475904	0.476977	0.449606
T32	C4	0.48735	0.426326	0.457867	0.51173	0.548848	0.51497	0.525129	0.531174
T48	C4	0.119342	0.165094	0.201588	0.244834	0.307507	0.305669	0.321701	0.321012
T16	C8	0.717347	0.859046	0.755696	0.893743	0.838994	0.811051	0.809142	0.889581
T16	C8	0.740302	0.734069	0.639871	0.760505	0.727691	0.704015	0.759914	0.805912
T32	C8	0.478549	0.545769	0.518998	0.621003	0.666803	0.630409	0.627298	0.63501
T48	C8	0.387885	0.693014	0.654994	0.7396	0.752024	0.737433	0.730734	0.742525
T64	C8	0.40303	0.408481	0.435884	0.445071	0.51673	0.456031	0.42605	0.421539
T32	C12	0.342867	0.523129	0.543852	0.624126	0.651259	0.648181	0.633748	0.711337
T32	C12	0.446482	0.641763	0.622331	0.712435	0.75078	0.738836	0.706782	0.746034
T48	C12	0.583012	0.665791	0.647173	0.716236	0.68375	0.686569	0.673881	0.739828
T64	C12	0.502304	0.614117	0.677386	0.738941	0.729765	0.722198	0.748978	0.733743
T64	C12	0.233981	0.464966	0.5964	0.62159	0.72362	0.640647	0.848584	0.72821
T64	C12	0.647689	0.712873	0.799257	0.775516	0.700342	0.789662	0.930143	0.761307

## Sheet: fitness_1279_SD01
T0	D0	0.575775	0.0537246	0.0491388	0.0486784	0.0517065	0.0403019	0.0277812	0.0209205
T0	D0	0.373788	0.0982007	0.0817461	0.0815141	0.079802	0.0698925	0.0600071	0.0444594
T0	D0	0.485062	0.264846	0.208816	0.181296	0.174159	0.1539	0.125926	0.092035
T0	D0	0.34032	0.184075	0.166417	0.158394	0.150248	0.115821	0.100749	0.0810876
T0	D0	0.503082	0.198545	0.188586	0.162574	0.178938	0.126735	0.112105	0.0848061
T0	D0	0.406886	0.182793	0.164331	0.173139	0.158181	0.124657	0.117244	0.118919
T0	D0	0.471563	0.531024	0.482321	0.458186	0.474794	0.449649	0.443943	0.478936
T0	D0	0.390513	0.242056	0.230991	0.209803	0.240909	0.201978	0.209081	0.281986
T0	D0	0.32613	0.235108	0.222186	0.208658	0.220434	0.228878	0.223188	0.300415
T0	D0	0.301252	0.254405	0.245506	0.22384	0.257009	0.274646	0.30813	0.481078
T0	D0	0.226005	0.241958	0.238248	0.247395	0.227645	0.266589	0.325581	0.481684
T0	D0	0.213385	0.261748	0.228338	0.212685	0.147262	0.153123	0.203463	0.342753
T0	D0	0.583182	0.518748	0.4782	0.411175	0.282544	0.0724178	0.0569214	0.0350233
T0	D0	0.56097	0.453662	0.369014	0.322997	0.192791	0.04939	0.030129	0.0172576
T0	D0	0.533326	0.440149	0.360046	0.298024	0.211505	0.0506706	0.0277139	0.0177542
T0	D0	0.611841	0.539155	0.397832	0.309304	0.235067	0.116383	0.0774487	0.0418903
T0	D0	0.59005	0.436406	0.352596	0.262352	0.167173	0.0959978	0.0651575	0.0485973
T0	D0	0.61154	0.507927	0.417361	0.341842	0.243769	0.171976	0.126476	0.0973872
T0	D0	0.66592	0.587167	0.48577	0.420745	0.297397	0.233384	0.190793	0.205875
T0	D0	0.662987	0.616399	0.55724	0.588368	0.467438	0.360244	0.37103	0.341433
T0	D0	0.632293	0.52056	0.442191	0.477588	0.412118	0.363529	0.386738	0.459654
T0	D0	0.0921341	0.112488	0.0832874	0.0611874	0.0582862	0.049217	0.0480904	0.036776
T0	D0	0.0942661	0.105947	0.0849057	0.0676471	0.0534085	0.0470123	0.0460897	0.251538
T0	D0	0.101783	0.124495	0.10155	0.0805844	0.0662839	0.0615848	0.0508125	0.0403853
T0	D0	0.124699	0.132712	0.0973778	0.0701063	0.0532741	0.041752	0.0362569	0.0346391
T0	D0	0.162428	0.133713	0.104809	0.0797135	0.0546659	0.0499381	0.0380866	0.0312896
T0	D0	0.170757	0.168446	0.123415	0.0893963	0.0686799	0.0555632	0.0342703	0.0327115
T0	D0	0.23801	0.239608	0.18402	0.135888	0.100716	0.0861723	0.0643191	0.0636029
T0	D0	0.227814	0.207466	0.14911	0.108466	0.0889117	0.0696712	0.0436425	0.0410038
T0	D0	0.223383	0.18963	0.134156	0.0879608	0.0718625	0.044684	0.0343156	0.0374883
T0	D0	0.255339	0.240901	0.193043	0.146026	0.114151	0.0843535	0.063601	0.0469037
T0	D0	0.206156	0.224737	0.190399	0.133393	0.0996762	0.0758908	0.0550775	0.0280392
T0	D0	0.258528	0.270588	0.266238	0.187353	0.141099	0.12314	0.0983908	0.0658789
T0	D0	0.233786	0.21279	0.179188	0.137068	0.0944137	0.0779694	0.0628403	0.0472988
T0	D0	0.521163	0.482251	0.467595	0.367188	0.274524	0.226801	0.181561	0.144448
T0	D0	0.423138	0.5303	0.452819	0.386601	0.267758	0.179545	0.148598	0.122592
T0	D0	0.501429	0.543092	0.451314	0.376889	0.280244	0.210442	0.166052	0.149355
T0	D0	0.542046	0.582717	0.50095	0.421467	0.318133	0.248512	0.18698	0.162991
T0	D0	0.648004	0.58524	0.522171	0.434907	0.350798	0.270857	0.217312	0.177873
T0	D0	0.574889	0.568063	0.480442	0.401788	0.305451	0.256428	0.170474	0.152109
T8	D1	0.627582	0.500881	0.411376	0.366648	0.342178	0.382167	0.288584	0.258596
T8	D2	0.626338	0.55974	0.501991	0.456936	0.437562	0.380489	0.311361	0.290681
T8	D3	0.560897	0.447829	0.398837	0.329832	0.258767	0.219642	0.163923	0.111021
T8	D5	0.659848	0.554334	0.52266	0.468158	0.428571	0.444112	0.359569	0.306047
T8	D6	0.62665	0.554062	0.505668	0.454601	0.426849	0.376829	0.344785	0.315246
T8	D7	0.536245	0.481016	0.447381	0.381938	0.323362	0.297547	0.271803	0.207507
T8	D8	0.592725	0.562401	0.510557	0.437713	0.371055	0.302922	0.24802	0.228463
T8	D9	0.578567	0.477482	0.45244	0.401073	0.370692	0.30473	0.272257	0.253166
T8	D10	0.58386	0.532969	0.5158	0.492369	0.448613	0.397472	0.353499	0.322219
T8	D11	0.547674	0.497637	0.487559	0.440492	0.422757	0.365729	0.315797	0.275213
T8	D12	0.489164	0.510039	0.500754	0.465265	0.427835	0.341519	0.287062	0.274305
T8	D1	0.545809	0.458556	0.372704	0.337725	0.272975	0.31049	0.2172	0.187602
T8	D2	0.596406	0.461307	0.38532	0.365833	0.320045	0.265874	0.234463	0.222351
T8	D3	0.596857	0.525051	0.48244	0.410178	0.297887	0.266413	0.216212	0.141939
T8	D5	0.612781	0.462627	0.456597	0.425456	0.327295	0.364384	0.304267	0.234889
T8	D6	0.403014	0.312016	0.256854	0.222891	0.167255	0.155464	0.130485	0.105969
T8	D7	0.586546	0.516378	0.458591	0.413848	0.333973	0.246936	0.218817	0.147688
T8	D8	0.539953	0.473295	0.391055	0.360305	0.294281	0.225891	0.210015	0.1685
T8	D9	0.634214	0.618643	0.557865	0.465332	0.374761	0.327294	0.300508	0.250041
T8	D10	0.523939	0.4148	0.383085	0.379049	0.341129	0.269596	0.233789	0.192427
T8	D11	0.524919	0.494521	0.437737	0.38271	0.319029	0.274815	0.239036	0.17818
T8	D12	0.549577	0.467184	0.43269	0.422907	0.382076	0.319198	0.257996	0.223655
T16	D1	0.570672	0.504082	0.337542	0.243522	0.141781	0.0906178	0.0619806	0.0394094
T16	D2	0.66923	0.551736	0.424606	0.332798	0.236069	0.160957	0.133522	0.107433
T16	D3	0.428718	0.373241	0.209117	0.143029	0.0833432	0.0461574	0.0432099	0.0304114
T16	D5	0.636694	0.621202	0.459621	0.347175	0.259479	0.14141	0.108477	0.0836295
T16	D6	0.390961	0.376382	0.256651	0.171329	0.124584	0.0623416	0.0451281	0.0332635
T16	D7	0.822111	0.786044	0.595331	0.468946	0.318125	0.180518	0.126759	0.0863109
T16	D8	0.658105	0.73202	0.660632	0.534968	0.490196	0.421851	0.353803	0.244559
T16	D9	0.825492	0.705001	0.555329	0.454486	0.371827	0.252984	0.224339	0.190523
T16	D10	0.623287	0.481506	0.3263	0.246482	0.172224	0.109015	0.0809467	0.0522152
T16	D11	0.515438	0.379364	0.27129	0.194358	0.121719	0.0764197	0.0572578	0.0386522
T16	D12	0.605938	0.531601	0.364588	0.267309	0.158944	0.0940336	0.0497423	0.0362908
T16	D1	0.29075	0.249795	0.195813	0.155635	0.117962	0.0518699	0.0426006	0.030303
T16	D2	0.70268	0.547624	0.444901	0.30425	0.224144	0.185693	0.133442	0.0956522
T16	D3	0.703871	0.523077	0.354694	0.230441	0.161855	0.0983347	0.0679731	0.0401674
T16	D5	0.569107	0.418913	0.281975	0.198237	0.122398	0.0898604	0.0529317	0.0288167
T16	D6	0.702071	0.517572	0.345753	0.220906	0.152806	0.11216	0.0645121	0.0246032
T16	D7	0.668578	0.51087	0.34119	0.231911	0.194512	0.150887	0.0847649	0.0582524
T16	D8	0.668947	0.431536	0.277637	0.194777	0.138536	0.109058	0.0574555	0.0460081
T16	D9	0.655983	0.469172	0.337301	0.23024	0.181143	0.124522	0.0699442	0.0527578
T16	D10	0.542699	0.445877	0.30572	0.216108	0.143949	0.0986984	0.0604499	0.0442804
T16	D11	0.609712	0.477855	0.357647	0.279723	0.201049	0.145394	0.100617	0.0722656
T16	D12	0.615449	0.465407	0.295478	0.203995	0.126641	0.106939	0.0603352	0.0319149
T16	D1	0.274784	0.303406	0.217163	0.123829	0.0429455	0.03138	0.0224132	0.0176112
T16	D2	0.357107	0.354865	0.205273	0.112614	0.0276728	0.0193556	0.0160378	0.00959368
T16	D3	0.515068	0.495506	0.342405	0.199821	0.0433372	0.0224185	0.0188001	0.00749189
T16	D5	0.449417	0.488265	0.225593	0.139862	0.0395969	0.0241257	0.0215484	0.010669
T16	D6	0.414936	0.497686	0.397874	0.237493	0.0860358	0.0446359	0.0338843	0.0150714
T16	D7	0.260669	0.427891	0.314821	0.198187	0.0575439	0.0357221	0.0311359	0.0133723
T16	D8	0.435857	0.385552	0.259333	0.141808	0.0397351	0.0292339	0.0255844	0.0120455
T16	D9	0.462624	0.432176	0.362316	0.240526	0.0827979	0.0548021	0.0493336	0.0369993
T16	D10	0.389984	0.411072	0.317575	0.209302	0.0565257	0.0482236	0.0518846	0.0258738
T16	D11	0.573562	0.630821	0.551318	0.389574	0.150419	0.10489	0.0802189	0.0551526
T16	D12	0.461519	0.576561	0.457893	0.280815	0.172013	0.113659	0.0942632	0.0527704
T32	D1	0.552626	0.47604	0.339563	0.221328	0.134323	0.0683761	0.0209342	0.00854807
T32	D2	0.494243	0.404905	0.312851	0.220632	0.132885	0.0489676	0.0322051	0.0221345
T32	D3	0.65329	0.586203	0.443502	0.232912	0.116879	0.0059761	0.00342448	0.00130679
T32	D5	0.585184	0.487211	0.37916	0.260202	0.141582	0.0239531	0.0232164	0.0121858
T32	D6	0.349814	0.238857	0.159406	0.0819971	0.0427713	0.0107496	0.00488202	0.00223732
T32	D7	0.527176	0.513174	0.395055	0.26958	0.136345	0.0344499	0.0185279	0.00827668
T32	D8	0.662582	0.494994	0.373668	0.26897	0.143042	0.0427861	0.0339502	0.0148434
T32	D9	0.727767	0.712669	0.546828	0.404859	0.257674	0.123895	0.0760395	0.0398787
T32	D10	0.711994	0.697757	0.558889	0.455848	0.268711	0.104438	0.0828331	0.0355232
T32	D11	0.758205	0.603487	0.46627	0.344241	0.204574	0.0891385	0.0596864	0.030067
T32	D12	0.808218	0.747126	0.673631	0.571742	0.339075	0.175596	0.115171	0.046264
T32	D1	0.394118	0.460442	0.337221	0.256803	0.17936	0.122497	0.0522366	0.0299176
T32	D2	0.41869	0.577623	0.497768	0.428124	0.353944	0.278724	0.156784	0.091316
T32	D3	0.512525	0.34508	0.235567	0.215048	0.144214	0.0756293	0.0467107	0.036265
T32	D5	0.51326	0.410641	0.265316	0.223893	0.162226	0.115282	0.0691475	0.0410989
T32	D6	0.488093	0.338398	0.298712	0.205499	0.166157	0.0957906	0.0478174	0.0344182
T32	D7	0.550034	0.523637	0.403255	0.330055	0.239673	0.160066	0.10575	0.0655566
T32	D8	0.585106	0.419026	0.334494	0.275101	0.222209	0.161236	0.0890337	0.066634
T32	D9	0.596686	0.558956	0.491827	0.397057	0.319803	0.207395	0.113143	0.0745354
T32	D10	0.64013	0.520256	0.420556	0.363674	0.269008	0.210613	0.130592	0.0858731
T32	D11	0.662566	0.497665	0.422476	0.353535	0.291605	0.235048	0.161706	0.108591
T32	D12	0.607401	0.440874	0.345131	0.237111	0.195954	0.126168	0.0780614	0.0494487
T32	D1	0.652042	0.499542	0.422845	0.318297	0.219752	0.152035	0.112784	0.0668651
T32	D2	0.16444	0.0774496	0.0580236	0.0364512	0.027452	0.0262956	0.016339	0.00988089
T32	D3	0.591696	0.459116	0.360021	0.218215	0.117663	0.072118	0.0534996	0.0304216
T32	D5	0.447389	0.284187	0.232152	0.174464	0.143391	0.126296	0.0765587	0.053382
T32	D6	0.580548	0.553822	0.469821	0.342308	0.203027	0.157207	0.11766	0.079559
T32	D7	0.518643	0.475431	0.427358	0.29835	0.187181	0.135231	0.0986938	0.0590595
T32	D8	0.610695	0.621108	0.58542	0.482548	0.411607	0.308017	0.238455	0.17949
T32	D9	0.43455	0.429138	0.358041	0.23795	0.180544	0.125	0.096895	0.0646281
T32	D10	0.445579	0.359249	0.303543	0.201432	0.166001	0.119112	0.0820123	0.0594356
T32	D11	0.747031	0.576895	0.526364	0.394919	0.329802	0.279919	0.202981	0.150249
T32	D12	0.593273	0.366739	0.326426	0.200025	0.133814	0.110789	0.0728529	0.0514427
T48	D1	0.366618	0.19885	0.111226	0.0591392	0.0309926	0.00878168	0.00626414	0.00250983
T48	D2	0.277515	0.157468	0.104313	0.0593558	0.0355665	0.0103961	0.00735084	0.00561756
T48	D3	0.413939	0.242544	0.153583	0.0912601	0.0438472	0.00768812	0.00275296	0.00149787
T48	D5	0.235885	0.108122	0.0617938	0.044806	0.0195041	0.00518261	0.00309398	0.00154018
T48	D6	0.32772	0.23294	0.166403	0.0962381	0.0423337	0.0068738	0.00204221	0.00143844
T48	D7	0.345381	0.260018	0.163473	0.093112	0.0496163	0.00724055	0.00346256	0.00276712
T48	D8	0.276036	0.161119	0.0782877	0.0425149	0.0234363	0.00181917	0.00160966	0.0002685
T48	D9	0.420961	0.293577	0.230703	0.161545	0.0714115	0.0127163	0.00648816	0.00245439
T48	D10	0.394605	0.267144	0.157355	0.0918756	0.0449794	0.011566	0.00868114	0.00317101
T48	D11	0.357609	0.217686	0.148299	0.0907958	0.050946	0.0123974	0.00655712	0.00394931
T48	D12	0.397383	0.242511	0.164842	0.100323	0.0417813	0.0139402	0.00634786	0.00377062
T48	D1	0.551389	0.439523	0.333818	0.242103	0.144074	0.0734091	0.0450196	0.0250072
T48	D2	0.516679	0.37372	0.33555	0.213757	0.14049	0.0753072	0.038436	0.0175902
T48	D3	0.60125	0.419373	0.275973	0.196352	0.156084	0.088988	0.0540775	0.0356945
T48	D5	0.332565	0.183857	0.143559	0.0921783	0.0653252	0.0326718	0.0218116	0.0114778
T48	D6	0.3961	0.187314	0.125376	0.0827488	0.0461802	0.0311382	0.0146947	0.0136716
T48	D7	0.539702	0.356921	0.292799	0.239385	0.171502	0.0884708	0.064987	0.0412562
T48	D8	0.525938	0.362396	0.267587	0.180881	0.114142	0.0495756	0.0412458	0.0262346
T48	D9	0.747714	0.604472	0.544667	0.43051	0.298174	0.199902	0.144223	0.078424
T48	D10	0.734525	0.542272	0.389677	0.299544	0.198129	0.0886974	0.0560218	0.0319659
T48	D11	0.689493	0.518752	0.408583	0.314005	0.217622	0.115608	0.0669345	0.040659
T48	D12	0.539992	0.37704	0.302861	0.244589	0.170724	0.100513	0.0536463	0.0359302
T48	D1	0.450931	0.309199	0.222693	0.157413	0.101136	0.0695271	0.0366124	0.0269375
T48	D2	0.473787	0.591946	0.529216	0.445465	0.311232	0.206715	0.137831	0.0952041
T48	D3	0.762615	0.516045	0.349114	0.303637	0.189256	0.108482	0.0899796	0.053772
T48	D5	0.327586	0.18857	0.112475	0.061681	0.0528494	0.0442971	0.0260452	0.0127523
T48	D6	0.498829	0.249762	0.186934	0.142929	0.0732319	0.0514872	0.0280807	0.0191453
T48	D7	0.465264	0.305221	0.246315	0.158138	0.109082	0.0683144	0.0400423	0.0223912
T48	D8	0.426159	0.295718	0.190121	0.141004	0.0858636	0.0430867	0.0270219	0.0177678
T48	D9	0.569297	0.200853	0.133862	0.0687147	0.0495373	0.0339137	0.015756	0.0127814
T48	D10	0.51928	0.378642	0.267191	0.158427	0.0926309	0.0535806	0.0350851	0.0213653
T48	D11	0.143207	0.0720801	0.0457447	0.0313327	0.0233806	0.0118362	0.00774344	0.00356048
T48	D12	0.533281	0.385064	0.323539	0.229893	0.154669	0.0920064	0.0695271	0.0469355
T63	D1	0.514937	0.331356	0.179904	0.11892	0.0573729	0.014245	0.00454864	0.00591407
T63	D2	0.541161	0.369721	0.24178	0.152351	0.0776976	0.0158404	0.00963812	0.00421556
T63	D3	0.54606	0.322002	0.207242	0.132499	0.0774028	0.0111959	0.00630407	0.00269561
T63	D5	0.211839	0.0773538	0.0523217	0.0285045	0.0177135	0.00654236	0.00314093	0.00173811
T63	D6	0.247576	0.123223	0.0888051	0.0449912	0.0186233	0.00168453	0.00110724	0.000621805
T63	D7	0.414549	0.245697	0.160898	0.108719	0.0525653	0.0183787	0.0072935	0.00370358
T63	D8	0.439096	0.242961	0.162252	0.0909877	0.0359931	0.00472632	0.00257191	0.00138757
T63	D9	0.427883	0.294778	0.221365	0.144132	0.0559061	0.0173657	0.00690143	0.00371778
T63	D10	0.359439	0.233053	0.15835	0.0832138	0.0339941	0.00844122	0.00181116	0.000930324
T63	D11	0.42411	0.271006	0.198793	0.122858	0.0505456	0.00742023	0.00249505	0.00184001
T63	D12	0.537414	0.337444	0.156236	0.090691	0.0380201	0.0140925	0.00930525	0.00451225
T63	D1	0.372272	0.212435	0.174223	0.094342	0.0466611	0.02427	0.0137771	0.0060635
T63	D2	0.372251	0.241163	0.250823	0.162458	0.0975226	0.0480885	0.024716	0.0144173
T63	D3	0.55542	0.264118	0.263626	0.173662	0.108247	0.0593483	0.0341013	0.0194066
T63	D5	0.317204	0.208843	0.126632	0.0908251	0.0497164	0.0286003	0.0166037	0.0080684
T63	D6	0.459576	0.271895	0.188633	0.112331	0.0638419	0.0336299	0.0194548	0.0135109
T63	D7	0.438916	0.246	0.201452	0.147827	0.0788596	0.0349547	0.0237624	0.011305
T63	D8	0.404947	0.199116	0.185282	0.117041	0.0669875	0.0339616	0.0193724	0.0106524
T63	D9	0.450624	0.375476	0.30073	0.203313	0.114742	0.0571534	0.039911	0.02116
T63	D10	0.400492	0.23175	0.222988	0.121365	0.0547149	0.0265249	0.0155039	0.0100817
T63	D11	0.229075	0.151634	0.115107	0.0757223	0.0384705	0.0195144	0.0122817	0.00702005
T63	D12	0.361521	0.269727	0.221591	0.138166	0.0839334	0.0512198	0.0343843	0.0160293
T63	D1	0.487699	0.30125	0.186151	0.119182	0.0652902	0.0449272	0.0415953	0.0244936
T63	D2	0.545987	0.39059	0.386584	0.259766	0.124068	0.0644756	0.037527	0.0231685
T63	D3	0.647157	0.404754	0.23116	0.132307	0.0800768	0.0465659	0.0321331	0.0195247
T63	D5	0.342165	0.208038	0.0994156	0.0622527	0.0541046	0.0413379	0.0308276	0.0198798
T63	D6	0.438082	0.253864	0.147007	0.090381	0.0551143	0.0354474	0.022267	0.0148777
T63	D7	0.36774	0.190892	0.115911	0.0769675	0.0504163	0.0275275	0.0182749	0.0078991
T63	D8	0.406415	0.324552	0.208232	0.121077	0.108897	0.051795	0.0310634	0.0244632
T63	D9	0.463106	0.205856	0.151264	0.0991129	0.0643489	0.0401675	0.0223716	0.0145471
T63	D10	0.46727	0.384466	0.224802	0.113913	0.0605956	0.030003	0.0176522	0.00877112
T63	D11	0.325791	0.189869	0.13723	0.0655467	0.0283974	0.0168783	0.0100039	0.00512282
T63	D12	0.493327	0.395371	0.272975	0.20018	0.108559	0.063895	0.0464823	0.0291955
T75	D1	0.279202	0.308728	0.192989	0.0755332	0.0427233	0.0266744	0.0205106	0.0096778
T75	D2	0.324366	0.387972	0.285749	0.129799	0.0739054	0.0426534	0.0292618	0.0157681
T75	D3	0.469589	0.453993	0.32718	0.230875	0.163568	0.111404	0.0564612	0.0400129
T75	D5	0.325324	0.39067	0.266481	0.130692	0.0917386	0.0521154	0.0265023	0.0191503
T75	D6	0.54257	0.511702	0.373297	0.250668	0.156074	0.106	0.0648204	0.0458363
T75	D7	0.380219	0.401247	0.255561	0.110935	0.0642143	0.0421065	0.0260219	0.015421
T75	D8	0.368316	0.439878	0.273004	0.14022	0.0778988	0.0489612	0.0331397	0.0189639
T75	D9	0.50653	0.447246	0.339437	0.185575	0.140055	0.0891553	0.0564736	0.0414431
T75	D10	0.306565	0.348953	0.246697	0.0889191	0.062907	0.0339863	0.016614	0.00944157
T75	D11	0.450432	0.485768	0.360183	0.18627	0.101684	0.0705459	0.0433269	0.0308328
T75	D12	0.533781	0.517014	0.396092	0.225947	0.134741	0.0869267	0.0647383	0.0382315
T75	D1	0.324657	0.326041	0.186388	0.117757	0.05844	0.0426937	0.0247924	0.0127476
T75	D2	0.374296	0.364476	0.216568	0.1576	0.0870712	0.0514363	0.0244545	0.0123747
T75	D3	0.5297	0.516948	0.327974	0.22487	0.165086	0.133045	0.0892606	0.0601212
T75	D5	0.258464	0.267526	0.168231	0.102338	0.0496321	0.032277	0.0241971	0.014869
T75	D6	0.438304	0.365511	0.261268	0.150388	0.106399	0.0775381	0.0482768	0.0171527
T75	D7	0.314309	0.339529	0.269984	0.159276	0.100059	0.064554	0.0441529	0.0206473
T75	D8	0.270718	0.312013	0.215607	0.139177	0.0737564	0.0597538	0.0254468	0.0133151
T75	D9	0.527847	0.466667	0.325859	0.249349	0.171312	0.125309	0.0947902	0.0525762
T75	D10	0.349124	0.345885	0.187998	0.11678	0.0582829	0.0385925	0.0167481	0.00894701
T75	D11	0.381137	0.367141	0.259484	0.151998	0.116298	0.0849994	0.0436912	0.025248
T75	D12	0.460029	0.433198	0.316027	0.187231	0.111937	0.0835512	0.0442164	0.0188108
T75	D1	0.415337	0.324613	0.178968	0.140467	0.0818435	0.0378022	0.0204365	0.0132988
T75	D2	0.45633	0.31555	0.156522	0.124152	0.0697821	0.0443145	0.0262195	0.0171053
T75	D3	0.527949	0.388331	0.287481	0.301638	0.151815	0.123541	0.100319	0.076555
T75	D5	0.215807	0.225819	0.124549	0.108486	0.0633233	0.0381403	0.0210374	0.0154011
T75	D6	0.556301	0.32625	0.236518	0.173745	0.1024	0.0628198	0.0384482	0.0263113
T75	D7	0.322692	0.325578	0.23406	0.232847	0.101272	0.0634141	0.0326505	0.0206641
T75	D8	0.411295	0.353871	0.223302	0.178918	0.104101	0.062691	0.0367572	0.0216602
T75	D9	0.402501	0.357728	0.263499	0.18923	0.135131	0.0756685	0.0444483	0.0302416
T75	D10	0.288821	0.204395	0.110628	0.114692	0.0419995	0.0232532	0.0118145	0.00621118
T75	D11	0.476678	0.268317	0.26252	0.161704	0.094606	0.0566015	0.0353521	0.0236538
T75	D12	0.52305	0.320789	0.197393	0.158728	0.0820027	0.0471497	0.0229212	0.0178954
T75(isolated clones)	D1	0.529109	0.252362	0.199651	0.125902	0.0711879	0.0370998	0.0189979	0.0141294
T75(isolated clones)	D2	0.682568	0.251852	0.139579	0.0693442	0.0455581	0.0350647	0.0323051	0.0390846
T75(isolated clones)	D3	0.75504	0.660688	0.643823	0.397385	0.250278	0.180219	0.17186	0.0895898
T75(isolated clones)	D5	0.529565	0.236455	0.21919	0.148181	0.0664216	0.0515302	0.0289552	0.0134018
T75(isolated clones)	D6	0.514134	0.296025	0.308183	0.198912	0.107789	0.0660653	0.0543314	0.0184258
T75(isolated clones)	D7	0.607877	0.327896	0.34797	0.242137	0.159006	0.104691	0.05514	0.0311956
T75(isolated clones)	D8	0.478749	0.163373	0.146586	0.0879647	0.0521345	0.0353804	0.018552	0.0133159
T75(isolated clones)	D9	0.616029	0.420195	0.329962	0.189987	0.082231	0.0520487	0.0277013	0.00834608
T75(isolated clones)	D10	0.770496	0.539583	0.559396	0.39649	0.201728	0.130338	0.0810097	0.0680967
T75(isolated clones)	D11	0.570518	0.382303	0.363268	0.280064	0.132127	0.0943408	0.0388499	0.0258513
T75(isolated clones)	D12	0.569181	0.406581	0.314965	0.17103	0.118345	0.0665335	0.038184	0.0218385
T75(isolated clones)	D1	0.231789	0.170061	0.139878	0.0665019	0.0443544	0.0220462	0.012528	0.00632481
T75(isolated clones)	D2	0.535265	0.390292	0.209747	0.112362	0.0851746	0.0487646	0.0343864	0.0270391
T75(isolated clones)	D3	0.599116	0.505755	0.320375	0.225504	0.225129	0.13608	0.0787879	0.0398376
T75(isolated clones)	D5	0.126081	0.0999243	0.0668303	0.0347027	0.0254276	0.0147701	0.00974344	0.00380394
T75(isolated clones)	D6	0.338715	0.223915	0.153644	0.0779088	0.0614731	0.0317425	0.015715	0.00761218
T75(isolated clones)	D7	0.257657	0.162587	0.152415	0.0660219	0.064024	0.032133	0.0199804	0.00744941
T75(isolated clones)	D8	0.210532	0.0969674	0.0833508	0.0388919	0.0358104	0.0171602	0.00989027	0.00768874
T75(isolated clones)	D9	0.602911	0.492314	0.36826	0.174291	0.136491	0.0805425	0.0394609	0.0187931
T75(isolated clones)	D10	0.556298	0.433651	0.326863	0.207956	0.172427	0.102845	0.0489396	0.0306712
T75(isolated clones)	D11	0.4257	0.277099	0.219133	0.102699	0.0977005	0.053741	0.0272447	0.0184871
T75(isolated clones)	D12	0.335738	0.318956	0.228696	0.109688	0.0875208	0.0471069	0.0257964	0.0105918
T75(isolated clones)	D1	0.358291	0.3375	0.231029	0.106537	0.0692053	0.0436805	0.0345098	0.0231645
T75(isolated clones)	D2	0.588035	0.504673	0.330793	0.195402	0.0796877	0.0694115	0.0570205	0.030611
T75(isolated clones)	D3	0.659029	0.610668	0.405973	0.286725	0.209186	0.123361	0.0744424	0.0631053
T75(isolated clones)	D5	0.222534	0.197808	0.0811353	0.0509346	0.0267834	0.0227297	0.012558	0.0113889
T75(isolated clones)	D6	0.491046	0.334911	0.223959	0.153665	0.0916002	0.037728	0.0234982	0.0130364
T75(isolated clones)	D7	0.456716	0.372706	0.277606	0.179646	0.10647	0.0672279	0.0548821	0.0367505
T75(isolated clones)	D8	0.486788	0.359483	0.30646	0.113547	0.0865823	0.0331567	0.0302239	0.0194991
T75(isolated clones)	D9	0.517503	0.44225	0.241349	0.102631	0.077245	0.123564	0.0773124	0.0407978
T75(isolated clones)	D10	0.699684	0.531756	0.326021	0.211877	0.11666	0.079981	0.0502127	0.0262085
T75(isolated clones)	D11	0.717144	0.430508	0.289285	0.16775	0.100528	0.0695775	0.0435548	0.0314047
T75(isolated clones)	D12	0.555814	0.370686	0.265422	0.132524	0.0825582	0.0453328	0.0286914	0.0208752
T80	D1	0.334304	0.400434	0.18472	0.0842362	0.0477633	0.0182025	0.012152	0.00503432
T80	D2	0.333279	0.405532	0.234616	0.129402	0.0961001	0.0450686	0.0298931	0.0173246
T80	D3	0.490641	0.442308	0.299261	0.25311	0.200649	0.137931	0.0853427	0.0462618
T80	D5	0.292719	0.465561	0.208318	0.116621	0.0904255	0.048029	0.0275909	0.0183353
T80	D6	0.538626	0.560889	0.381037	0.349504	0.221627	0.130441	0.0936741	0.0608627
T80	D7	0.333874	0.400279	0.230625	0.110488	0.0798028	0.0449138	0.0252395	0.0163189
T80	D8	0.452153	0.608505	0.319353	0.150698	0.101691	0.0466031	0.0315937	0.0174147
T80	D9	0.659733	0.551005	0.440881	0.249697	0.177069	0.0937594	0.0494918	0.0391319
T80	D10	0.264883	0.354403	0.14135	0.0779894	0.0508396	0.0294258	0.0129429	0.00661944
T80	D11	0.371596	0.448215	0.268448	0.14545	0.109457	0.052864	0.0355909	0.0160838
T80	D12	0.259119	0.337357	0.204357	0.110214	0.0625698	0.0322336	0.0145455	0.00726002
T80	D1	0.284541	0.244307	0.210713	0.0990404	0.0496655	0.0239118	0.0164327	0.00700844
T80	D2	0.206718	0.182898	0.139357	0.0800941	0.0505368	0.0322234	0.0216202	0.0114543
T80	D3	0.568081	0.578822	0.496775	0.365667	0.291137	0.164918	0.117575	0.0810425
T80	D5	0.193865	0.250367	0.192233	0.101726	0.0706201	0.0368737	0.0215939	0.0123923
T80	D6	0.508037	0.469382	0.417845	0.283671	0.228504	0.136995	0.0950959	0.0521798
T80	D7	0.177774	0.216216	0.125648	0.0703143	0.044754	0.0283511	0.01491	0.00720894
T80	D8	0.223108	0.250614	0.124986	0.0835592	0.0449729	0.0198009	0.0112231	0.00520518
T80	D9	0.4092	0.280089	0.198991	0.113238	0.0856008	0.0413175	0.0261157	0.011647
T80	D10	0.160414	0.100125	0.0809534	0.0383652	0.0200069	0.0128234	0.00551429	0.00254083
T80	D11	0.151226	0.133733	0.078413	0.0534351	0.0292132	0.0166063	0.00909417	0.00538915
T80	D12	0.167902	0.128113	0.0824107	0.0488393	0.0309239	0.0169471	0.0102731	0.00565291
T80	D1	0.332468	0.21843	0.133342	0.0874939	0.0505232	0.0261407	0.014051	0.0076491
T80	D2	0.39537	0.350678	0.217703	0.12728	0.0867722	0.0487869	0.0244671	0.0169124
T80	D3	0.628686	0.605005	0.465672	0.31682	0.187187	0.156722	0.103464	0.071986
T80	D5	0.255242	0.205533	0.157197	0.116593	0.0575197	0.0257139	0.0176195	0.0118096
T80	D6	0.540324	0.369776	0.266306	0.235505	0.130609	0.0751292	0.0578784	0.0474394
T80	D7	0.250993	0.244976	0.168115	0.122984	0.0774066	0.0392642	0.0205161	0.0176143
T80	D8	0.34101	0.382297	0.21125	0.185615	0.0877797	0.0487892	0.0250463	0.0161832
T80	D9	0.533291	0.5821	0.454162	0.347516	0.24122	0.147793	0.0866836	0.0569741
T80	D10	0.43733	0.372588	0.270711	0.161673	0.102266	0.0399167	0.0143463	0.00858957
T80	D11	0.404402	0.24485	0.166688	0.138332	0.0614955	0.0357696	0.0199393	0.0143198
T80	D12	0.552603	0.457233	0.297559	0.275711	0.160652	0.0930459	0.0524729	0.0320395
T96	D1	0.396474	0.474923	0.248577	0.131552	0.0788587	0.0583499	0.0456037	0.043775
T96	D2	0.560532	0.569693	0.389315	0.249549	0.150162	0.109929	0.0674395	0.0403531
T96	D5	0.148127	0.123129	0.0898329	0.0358663	0.0532551	0.0437558	0.0392113	0.070497
T96	D6	0.475774	0.410435	0.318856	0.254642	0.172111	0.123431	0.104433	0.0850463
T96	D7	0.318845	0.293416	0.158158	0.0920754	0.0684324	0.0401026	0.0286449	0.0232826
T96	D8	0.421782	0.330285	0.211389	0.126127	0.0692701	0.0361954	0.0185803	0.00795914
T96	D9	0.541143	0.467581	0.362113	0.291143	0.182586	0.153233	0.0865466	0.0503282
T96	D10	0.266985	0.185647	0.123996	0.065223	0.0450801	0.0254441	0.0194813	0.00824373
T96	D11	0.509176	0.407534	0.321738	0.26957	0.178937	0.145923	0.0938814	0.0673103
T96	D12	0.422367	0.424199	0.287847	0.187353	0.143716	0.0821967	0.0392064	0.0281145
T96	D1	0.606749	0.280861	0.152022	0.139968	0.0882558	0.0445655	0.0435555	0.0228855
T96	D2	0.570663	0.323189	0.203092	0.164959	0.109582	0.0621171	0.0519178	0.0315817
T96	D5	0.473868	0.155098	0.130359	0.0739943	0.0453235	0.0308314	0.0227669	0.0149164
T96	D6	0.646043	0.325796	0.187567	0.148272	0.120979	0.0837809	0.0537864	0.0369668
T96	D7	0.604294	0.269598	0.157494	0.0954185	0.0778565	0.0440943	0.0285367	0.0138443
T96	D8	0.433543	0.248596	0.150519	0.0915199	0.0605466	0.0345511	0.0166789	0.0107444
T96	D9	0.622498	0.431195	0.300013	0.196562	0.141255	0.0938756	0.049593	0.0385402
T96	D10	0.515785	0.347894	0.215691	0.145858	0.0873129	0.055402	0.025382	0.0157087
T96	D11	0.691038	0.403628	0.29584	0.207709	0.16074	0.127801	0.070088	0.0477081
T96	D12	0.578344	0.333057	0.176457	0.1121	0.0730819	0.045448	0.037768	0.0177613
T112	D1	0.279207	0.172047	0.11573	0.044863	0.0580844	0.036099	0.0399953	0.0310734
T112	D2	0.613372	0.392099	0.246622	0.192445	0.126549	0.0645073	0.0455824	0.0360702
T112	D5	0.349905	0.272917	0.186513	0.100766	0.0829344	0.0654664	0.0729752	0.131332
T112	D6	0.496785	0.40946	0.24293	0.222206	0.148091	0.101504	0.0969482	0.0795056
T112	D7	0.335525	0.257689	0.135819	0.0703794	0.0465089	0.0233219	0.0223328	0.0119716
T112	D8	0.369548	0.316082	0.173413	0.110087	0.0560826	0.0199051	0.0150613	0.00783066
T112	D9	0.549957	0.439068	0.312858	0.248713	0.15098	0.0969529	0.0615799	0.0376335
T112	D10	0.328847	0.202979	0.0848229	0.0332904	0.0334787	0.0158062	0.0105622	0.00543216
T112	D11	0.530274	0.428382	0.326727	0.285673	0.152643	0.163295	0.101873	0.0788456
T112	D12	0.30012	0.373891	0.208405	0.104954	0.0653774	0.0379052	0.0262362	0.0147277
T112	D1	0.387533	0.164309	0.0787507	0.0784247	0.06266	0.0440009	0.046398	0.0117997
T112	D2	0.568287	0.372177	0.249559	0.191835	0.149315	0.105168	0.0772871	0.0471371
T112	D5	0.460865	0.332924	0.239411	0.172072	0.0952754	0.0596451	0.108051	0.0355983
T112	D6	0.681803	0.410608	0.157623	0.163133	0.12959	0.0927445	0.0669298	0.0289168
T112	D7	0.388897	0.219526	0.115711	0.0920422	0.0624073	0.0367945	0.0271608	0.010399
T112	D8	0.452587	0.213426	0.121112	0.0767458	0.0440961	0.0225349	0.0141937	0.007829
T112	D9	0.640875	0.473677	0.319628	0.197506	0.146414	0.0854304	0.0502802	0.0358616
T112	D10	0.355528	0.195171	0.138957	0.0899872	0.0498527	0.0278609	0.0154431	0.00797999
T112	D11	0.574207	0.400154	0.29531	0.217286	0.162345	0.12483	0.0782933	0.0540199
T112	D12	0.482531	0.348377	0.201079	0.129931	0.0953797	0.0553802	0.0351502	0.0190587
T128	D1	0.42639	0.191452	0.105357	0.0815483	0.0395738	0.0163848	0.00987052	0.00648798
T128	D2	0.535662	0.317274	0.177128	0.147066	0.0697645	0.0638959	0.0317515	0.0162733
T128	D5	0.370742	0.168837	0.103162	0.083087	0.0448753	0.0471605	0.0241561	0.0160422
T128	D6	0.645732	0.353172	0.205297	0.170174	0.107099	0.0404839	0.0266089	0.0211015
T128	D7	0.485753	0.250566	0.161191	0.1052	0.0550955	0.0386079	0.019612	0.00607546
T128	D8	0.570092	0.325517	0.208077	0.150375	0.0802476	0.0462455	0.0262746	0.00985015
T128	D9	0.620661	0.427269	0.289339	0.201545	0.128202	0.0584372	0.0389154	0.0207453
T128	D10	0.502405	0.21523	0.125354	0.0641588	0.0322581	0.0254634	0.0088789	0.00509392
T128	D11	0.587391	0.321753	0.213078	0.147742	0.092058	0.0379786	0.0232501	0.018687
T128	D12	0.484297	0.237371	0.12511	0.0673246	0.0318166	0.0260613	0.0146292	0.0101416
T128	D1	0.1862	0.478042	0.290994	0.166287	0.135411	0.0661686	0.053286	0.0485537
T128	D2	0.454986	0.89815	0.82575	0.781224	0.646351	0.456623	0.271188	0.291598
T128	D5	0.13492	0.329743	0.236282	0.184405	0.13027	0.0942318	0.0581457	0.0678259
T128	D6	0.456618	0.466073	0.397239	0.291107	0.172984	0.115263	0.0777778	0.0604485
T128	D7	0.158419	0.354256	0.319451	0.225413	0.15245	0.114607	0.0699406	0.0808081
T128	D8	0.14589	0.243949	0.174078	0.0988972	0.0571006	0.0379859	0.027608	0.0226111
T128	D9	0.310981	0.388148	0.347994	0.211092	0.10949	0.0633803	0.0178313	0.00932193
T128	D10	0.325709	0.490731	0.468325	0.36405	0.247694	0.118309	0.0442582	0.0432755
T128	D11	0.319546	0.52227	0.423643	0.266918	0.171345	0.0979325	0.0686374	0.0664972
T128	D12	0.156186	0.359231	0.231322	0.131411	0.0933563	0.0350042	0.00896117	0.00799705
T128	D1	0.330615	0.200374	0.104885	0.0652841	0.0222407	0.00407803	0.00296956	0.00304334
T128	D2	0.391042	0.294103	0.200431	0.120658	0.0566378	0.0744108	0.0923057	0.0726555
T128	D5	0.311645	0.235084	0.145108	0.177613	0.0938556	0.0358562	0.030251	0.0248855
T128	D6	0.344774	0.213298	0.148763	0.0960041	0.0691451	0.0323085	0.0190039	0.0126725
T128	D7	0.0905317	0.108228	0.0743403	0.0689106	0.0361076	0.0201837	0.0170921	0.0169831
T128	D8	0.327034	0.297729	0.175959	0.116539	0.064307	0.0339858	0.0289367	0.0151946
T128	D9	0.400361	0.34834	0.193701	0.132039	0.0647841	0.0152232	0.0145801	0.0105525
T128	D10	0.160295	0.111881	0.0875468	0.0591086	0.0322783	0.0228272	0.0246689	0.0245867
T128	D11	0.614253	0.422752	0.253759	0.261965	0.151357	0.0952381	0.0743053	0.0579961
T128	D12	0.485062	0.262866	0.172866	0.115656	0.0655441	0.0484855	0.0521921	0.036951
T160	D1	0.308953	0.383579	0.209149	0.126353	0.070988	0.051912	0.0336477	0.020454
T160	D2	0.403855	0.531234	0.326398	0.23933	0.134625	0.075228	0.0440624	0.0239938
T160	D5	0.32132	0.457214	0.256093	0.127655	0.084286	0.0526081	0.0317726	0.0222222
T160	D6	0.51029	0.476679	0.330279	0.218895	0.141545	0.094425	0.0710227	0.0418711
T160	D7	0.30233	0.406563	0.240019	0.130298	0.0910753	0.0530418	0.0430557	0.029367
T160	D8	0.291968	0.276175	0.156221	0.0847765	0.0450962	0.0299281	0.0141503	0.00910792
T160	D9	0.18122	0.229748	0.173902	0.102943	0.0695822	0.0403944	0.0268484	0.0126007
T160	D10	0.231831	0.282905	0.122662	0.0735531	0.0465735	0.0287705	0.0165726	0.00579809
T160	D11	0.280568	0.350583	0.20083	0.144756	0.0899495	0.0476626	0.0347425	0.0245695
T160	D12	0.150782	0.202848	0.116911	0.0675322	0.033216	0.0207469	0.0113798	0.00618796
T160	D1	0.448725	0.181108	0.0865226	0.0447726	0.0333656	0.0227751	0.0161484	0.0149372
T160	D2	0.549636	0.414216	0.202521	0.0940206	0.0704173	0.0433579	0.0288981	0.0227928
T160	D5	0.32724	0.180177	0.127715	0.0653399	0.0406504	0.0237249	0.0144751	0.0122078
T160	D6	0.791307	0.668258	0.917338	0.888378	0.804918	0.690352	0.568062	0.480106
T160	D7	0.389653	0.286593	0.15632	0.100184	0.081359	0.044318	0.0305848	0.020382
T160	D8	0.587614	0.384899	0.261647	0.152654	0.102561	0.0497809	0.0325323	0.0271955
T160	D9	0.55381	0.445907	0.287588	0.144422	0.103448	0.0628196	0.0392284	0.0262033
T160	D10	0.460716	0.332675	0.171051	0.0953143	0.062286	0.03293	0.0242987	0.0283536
T160	D11	0.362099	0.21814	0.116657	0.0679781	0.0410748	0.0245883	0.0189427	0.0235362
T160	D12	0.424765	0.323533	0.188212	0.089633	0.082571	0.0447273	0.0334901	0.0215148
T160	D1	0.181108	0.508631	0.400195	0.171981	0.0818644	0.059971	0.0408467	0.0212077
T160	D2	0.414216	0.873211	0.784066	0.462977	0.292573	0.206429	0.134512	0.0608978
T160	D5	0.180177	0.101188	0.0864631	0.0481677	0.0339924	0.0273315	0.0230447	0.0142211
T160	D6	0.668258	0.646177	0.461022	0.291982	0.166383	0.119132	0.0657155	0.0239092
T160	D7	0.286593	0.638881	0.4077	0.247985	0.0965622	0.0832114	0.0540195	0.0290452
T160	D8	0.384899	0.298215	0.189001	0.0624782	0.0378365	0.0238122	0.0183391	0.00852515
T160	D9	0.445907	0.49476	0.385392	0.262727	0.13707	0.108943	0.0708661	0.0403318
T160	D10	0.332675	0.391056	0.249584	0.119991	0.0587231	0.0331832	0.0244799	0.013506
T160	D11	0.21814	0.423807	0.248751	0.063749	0.0405207	0.0297455	0.0221868	0.0119273
T160	D12	0.323533	0.379183	0.269164	0.165658	0.0889224	0.069871	0.0416491	0.0193995
T128	D10	0.265995	0.168847	0.106026	0.0513026	0.0332989	0.0300374	0.00913642	0.00776092
T32	D10	0.51487	0.43571	0.387684	0.312979	0.23889	0.167401	0.126619	0.0807582
T16	D11	0.539465	0.476117	0.429556	0.377411	0.386556	0.280175	0.282139	0.19923
T32	D11	0.501752	0.401471	0.337426	0.267902	0.22382	0.167806	0.152375	0.108363
T128	D12	0.317234	0.259229	0.154571	0.103159	0.0587169	0.0622461	0.0231518	0.0221973
T32	D12	0.36806	0.316905	0.28066	0.243173	0.201015	0.161854	0.141557	0.112235
T63	D12	0.104055	0.0859827	0.0546367	0.0377014	0.0249265	0.0327507	0.0114319	0.010395
T32	D2	0.439904	0.360229	0.309996	0.258392	0.219953	0.171892	0.126641	0.093238
T32	D3	0.578457	0.385692	0.298881	0.237672	0.177041	0.184854	0.114373	0.0860481
T32	D5	0.568106	0.404125	0.356713	0.312944	0.257876	0.208294	0.158459	0.101195
T63	D5	0.248195	0.232648	0.159975	0.12828	0.059872	0.0755127	0.0218949	0.025418
T160	D7	0.5017	0.343776	0.260697	0.173676	0.097973	0.0648222	0.0379361	0.0259863
T16	D8	0.521222	0.35437	0.322539	0.276835	0.228046	0.174399	0.154132	0.138457
T63	D1	0.253121	0.212044	0.157566	0.104303	0.061273	0.0535589	0.0198829	0.0271557
T80	D1	0.565359	0.540258	0.320757	0.187877	0.0922138	0.0532567	0.0346051	0.0213603
T80	D1	0.464611	0.457926	0.293693	0.171459	0.116639	0.0629248	0.0410943	0.0226662
T128	D1	0.42227	0.29064	0.162093	0.191597	0.106983	0.0717585	0.0637266	0.042826
T128	D1	0.369079	0.28341	0.171361	0.144426	0.0842916	0.0480951	0.0352313	0.018338
T32	D10	0.448929	0.309643	0.241482	0.187467	0.140833	0.126141	0.0967837	0.0865385
T128	D10	0.319558	0.442359	0.178288	0.170393	0.087662	0.0545839	0.0470672	0.0132822
T128	D10	0.423123	0.469467	0.272486	0.334041	0.177798	0.148587	0.0705882	0.0403507
T128	D10	0.391004	0.610756	0.364085	0.269081	0.160208	0.121783	0.0572005	0.0821501
T16	D11	0.579942	0.449977	0.384574	0.30985	0.254853	0.203484	0.186938	0.153302
T32	D11	0.587793	0.359409	0.301287	0.251156	0.210631	0.167	0.149186	0.116891
T128	D11	0.603781	0.643118	0.430102	0.299013	0.151459	0.148443	0.115129	0.0757337
T32	D12	0.498007	0.432471	0.371263	0.286237	0.239056	0.19139	0.184993	0.136771
T63	D12	0.655094	0.478803	0.410679	0.325108	0.261676	0.207576	0.19464	0.13541
T80	D12	0.699629	0.62817	0.437977	0.302755	0.214806	0.151745	0.129702	0.0698714
T128	D12	0.242706	0.256598	0.153771	0.118065	0.0766655	0.0460101	0.0279461	0.0218725
T128	D12	0.349543	0.355092	0.161841	0.127266	0.0735125	0.0525365	0.0408289	0.0250032
T16	D2	0.475314	0.333214	0.272438	0.20301	0.156267	0.129741	0.117065	0.0972039
T80	D2	0.584732	0.488122	0.412633	0.247751	0.165232	0.102381	0.0782343	0.047241
T32	D3	0.582775	0.456684	0.36954	0.25672	0.211103	0.1721	0.134289	0.0924641
T32	D5	0.584488	0.427101	0.355427	0.273796	0.207063	0.153393	0.132387	0.102211
T80	D7	0.272514	0.345853	0.194147	0.0961187	0.0630903	0.0318284	0.0231824	0.015804
T128	D7	0.295281	0.259885	0.162714	0.0898691	0.0406504	0.0311117	0.0218131	0.00662003
T160	D7	0.47513	0.556095	0.318785	0.16906	0.0909422	0.0590436	0.0345511	0.0224368
T16	D8	0.660934	0.481516	0.410795	0.308543	0.261729	0.219314	0.212303	0.17885
T80	D8	0.349882	0.336611	0.160158	0.13147	0.0698509	0.0463796	0.028758	0.0136532
T80	D8	0.538114	0.491669	0.277949	0.14793	0.102186	0.0661551	0.0443187	0.0316866
T8	D1	0.659492	0.514699	0.475842	0.344034	0.283394	0.237856	0.18165	0.159428
T8	D2	0.726401	0.614066	0.557545	0.541975	0.479974	0.427245	0.366029	0.32018
T8	D3	0.554883	0.392	0.335932	0.249206	0.213475	0.161207	0.135369	0.10338
T8	D5	0.474864	0.471959	0.48768	0.408134	0.353891	0.278984	0.237009	0.198696
T8	D6	0.555251	0.468181	0.375912	0.309224	0.264255	0.241038	0.212568	0.179418
T8	D7	0.489166	0.477648	0.391505	0.341937	0.245766	0.218476	0.191462	0.169277
T8	D8	0.434333	0.324528	0.305632	0.260661	0.227989	0.181466	0.15076	0.135539
T8	D9	0.524572	0.448187	0.405866	0.363451	0.313858	0.204595	0.17141	0.144974
T8	D10	0.638552	0.411739	0.330548	0.260863	0.214715	0.174339	0.125785	0.104237
T8	D11	0.518291	0.398029	0.330169	0.290013	0.217236	0.182951	0.150174	0.13269
T8	D12	0.448283	0.564037	0.516425	0.429743	0.339643	0.286255	0.225763	0.192685
T96	D1	0.416488	0.325149	0.272517	0.124424	0.0820038	0.037893	0.0271651	0.0134121
T96	D2	0.501862	0.415909	0.288263	0.166038	0.0998006	0.0533884	0.0305411	0.0182126
T96	D5	0.37543	0.299519	0.237494	0.10515	0.0638767	0.0365793	0.0275853	0.0114153
T96	D6	0.53518	0.375297	0.290412	0.225752	0.135027	0.082932	0.0701535	0.0284747
T96	D7	0.389096	0.276355	0.19007	0.108044	0.0654419	0.0382037	0.0255418	0.0135943
T96	D8	0.344358	0.233427	0.135729	0.0746844	0.0377983	0.0215953	0.00987342	0.00365838
T96	D9	0.533493	0.426937	0.305625	0.262184	0.183253	0.127823	0.0951705	0.0543414
T96	D10	0.396136	0.299324	0.225844	0.113927	0.0670603	0.0355492	0.0178719	0.0116932
T96	D11	0.56912	0.463289	0.333289	0.214695	0.139766	0.100515	0.0707614	0.0456397
T96	D12	0.462882	0.36477	0.242777	0.143315	0.0896382	0.0435879	0.0228587	0.0149127
T112	D1	0.661803	0.407022	0.295388	0.166108	0.0899483	0.0537223	0.0375861	0.0210481
T112	D2	0.383924	0.219219	0.153868	0.102909	0.0739289	0.0582648	0.037289	0.0216752
T112	D5	0.345042	0.294765	0.269489	0.118061	0.0771557	0.0370033	0.0131304	0.00798425
T112	D6	0.63659	0.428526	0.38946	0.27226	0.214653	0.161475	0.120087	0.0906649
T112	D7	0.395344	0.318482	0.234906	0.148877	0.0851658	0.0398266	0.0244869	0.0115771
T112	D8	0.489273	0.299467	0.192345	0.0919363	0.055985	0.0334816	0.0143349	0.00586354
T112	D9	0.580123	0.457752	0.324868	0.23639	0.159955	0.0926246	0.0562914	0.0458728
T112	D10	0.377857	0.204997	0.169133	0.0882673	0.0494067	0.0299408	0.0163173	0.0105872
T112	D11	0.641058	0.540344	0.394923	0.364253	0.260972	0.205988	0.157011	0.0990412
T112	D12	0.412284	0.383917	0.262	0.119198	0.0438986	0.0305173	0.0207414	0.0117012

## Sheet: fitness_1563_SD01
T0	B0	0.084883	0.084883	0.0588057	0.0476138	0.0724553	0.0535418	0.0290347	0.0244088
T0	B0	0.354789	0.354789	0.283184	0.214637	0.268398	0.266257	0.182387	0.154732
T0	B0	0.232724	0.232724	0.208429	0.118424	0.0730676	0.0547917	0.033477	0.022627
T0	B0	0.173031	0.173031	0.16998	0.133454	0.154084	0.117087	0.0924393	0.0714286
T0	B0	0.0486842	0.0486842	0.0367907	0.0216936	0.028567	0.0268976	0.0183418	0.015079
T0	B0	0.255633	0.255633	0.218485	0.149348	0.0851927	0.0623145	0.0492301	0.0495587
T0	B0	0.217573	0.217573	0.220071	0.172158	0.191362	0.204278	0.206412	0.174753
T0	B0	0.275112	0.275112	0.264029	0.245314	0.21296	0.244128	0.266667	0.371702
T0	B0	0.122379	0.122379	0.123783	0.106945	0.0990376	0.117098	0.155816	0.232517
T0	B0	0.209564	0.209564	0.198476	0.172051	0.0937294	0.144649	0.188418	0.370166
T0	B0	0.138011	0.138011	0.113543	0.0936082	0.0928166	0.163959	0.30198	0.496552
T0	B0	0.218351	0.218351	0.160381	0.186475	0.13204	0.254727	0.375151	0.572354
T0	B0	0.627257	0.627257	0.540661	0.398888	0.228933	0.0606354	0.0468652	0.0256516
T0	B0	0.47226	0.47226	0.343099	0.1738	0.103918	0.0237693	0.0198458	0.0106788
T0	B0	0.385083	0.385083	0.3318	0.185667	0.101297	0.0254797	0.0227062	0.00969033
T0	B0	0.623484	0.623484	0.522827	0.347192	0.240223	0.12302	0.120359	0.0564438
T0	B0	0.392992	0.392992	0.292905	0.173527	0.142781	0.0658932	0.0692324	0.0383258
T0	B0	0.545434	0.545434	0.509869	0.314231	0.24683	0.191644	0.193274	0.117265
T0	B0	0.618322	0.618322	0.544289	0.41934	0.328513	0.248417	0.282609	0.192659
T0	B0	0.341252	0.341252	0.305737	0.206977	0.18434	0.173892	0.158331	0.112275
T0	B0	0.49397	0.49397	0.354973	0.29306	0.289917	0.245348	0.258238	0.179633
T0	B0	0.174514	0.174514	0.137033	0.101533	0.0728454	0.0462725	0.056297	0.017071
T0	B0	0.206255	0.206255	0.155215	0.130489	0.113014	0.0906974	0.087269	0.0373942
T0	B0	0.213231	0.213231	0.156922	0.108427	0.0866381	0.0497592	0.0422112	0.0278351
T0	B0	0.296179	0.296179	0.230858	0.167191	0.12838	0.0741993	0.0633006	0.0472507
T0	B0	0.295447	0.295447	0.214718	0.147167	0.0922933	0.0693358	0.0549874	0.0285041
T0	B0	0.285447	0.285447	0.215775	0.166051	0.157329	0.107297	0.0887707	0.08159
T0	B0	0.371108	0.371108	0.302225	0.223964	0.201971	0.122575	0.101366	0.106832
T0	B0	0.339395	0.339395	0.238041	0.173969	0.133768	0.0847598	0.0819483	0.0854786
T0	B0	0.370657	0.370657	0.245724	0.181151	0.159912	0.103765	0.0840721	0.052028
T0	B0	0.571429	0.571429	0.621424	0.623273	0.553323	0.493478	0.481349	0.439756
T0	B0	0.545514	0.545514	0.605964	0.607415	0.586198	0.572993	0.583537	0.495533
T0	B0	0.554417	0.554417	0.600889	0.644119	0.663292	0.612599	0.629577	0.572113
T0	B0	0.562118	0.562118	0.588761	0.639791	0.644009	0.633764	0.646373	0.614928
T0	B0	0.528808	0.528808	0.607411	0.653253	0.678948	0.68577	0.710658	0.642818
T0	B0	0.536431	0.536431	0.565313	0.511752	0.415767	0.348438	0.334014	0.310185
T0	B0	0.619379	0.619379	0.62852	0.619385	0.486243	0.474555	0.455352	0.469379
T0	B0	0.648354	0.648354	0.642672	0.615189	0.552977	0.549965	0.512033	0.512207
T0	B0	0.734503	0.734503	0.735674	0.697156	0.652938	0.610061	0.585163	0.586822
T0	B0	0.753086	0.753086	0.740109	0.708145	0.646862	0.628444	0.618853	0.597853
T8	B1	0.418218	0.333252	0.2396	0.165481	0.152024	0.116178	0.0735205	0.06577
T8	B2	0.367246	0.304156	0.240593	0.145719	0.117008	0.075719	0.0560527	0.0363036
T8	B3	0.451899	0.341288	0.297321	0.235906	0.185498	0.110575	0.0842093	0.0529998
T8	B4	0.384091	0.270054	0.197988	0.154656	0.128205	0.0691643	0.0520169	0.0301161
T8	B5	0.387863	0.302553	0.224535	0.18914	0.113147	0.0797437	0.0548468	0.0354269
T8	B6	0.428881	0.272073	0.192665	0.131558	0.084739	0.0603002	0.0485882	0.032781
T8	B7	0.451946	0.365569	0.297787	0.259417	0.172731	0.111217	0.0900263	0.0607241
T8	B9	0.432563	0.413185	0.333008	0.261761	0.195088	0.141797	0.0991638	0.0620491
T8	B10	0.443577	0.310769	0.223238	0.171998	0.117043	0.0798183	0.0652987	0.0430486
T8	B11	0.543251	0.57122	0.421217	0.326216	0.225444	0.148574	0.1098	0.090008
T8	B12	0.330807	0.393636	0.300705	0.198913	0.15831	0.107578	0.0755304	0.0495401
T8	B1	0.329707	0.255822	0.181701	0.1284	0.080749	0.0884923	0.0481928	0.0240256
T8	B2	0.402	0.284509	0.243026	0.17667	0.121944	0.0936502	0.0676183	0.0444338
T8	B3	0.561264	0.378712	0.334727	0.244275	0.177027	0.113509	0.101952	0.067871
T8	B4	0.432093	0.344308	0.272424	0.217994	0.131502	0.129852	0.0913236	0.0608075
T8	B5	0.598352	0.379867	0.341733	0.243868	0.152645	0.132071	0.0919172	0.0620708
T8	B6	0.411479	0.32141	0.258995	0.171792	0.101168	0.0850583	0.0597833	0.0444136
T8	B7	0.401495	0.323736	0.265878	0.1742	0.112252	0.0945853	0.0674623	0.0416404
T8	B9	0.451068	0.416358	0.342929	0.298392	0.22764	0.159843	0.137065	0.0853973
T8	B10	0.35866	0.340143	0.311184	0.223045	0.113786	0.0966658	0.0651331	0.0516746
T8	B11	0.341332	0.283501	0.230527	0.1541	0.109307	0.0807803	0.0475687	0.0382349
T8	B12	0.312454	0.243992	0.210266	0.160585	0.08987	0.0653595	0.0415114	0.024118
T16	B1	0.37586	0.37586	0.279238	0.186456	0.139493	0.0782444	0.0519547	0.0272388
T16	B2	0.536724	0.536724	0.43933	0.395633	0.228177	0.181731	0.168341	0.0921498
T16	B3	0.474721	0.474721	0.358651	0.303478	0.208251	0.151644	0.129711	0.0941384
T16	B4	0.390627	0.390627	0.229248	0.165387	0.118327	0.0689252	0.0524454	0.0415185
T16	B5	0.415213	0.415213	0.324558	0.240289	0.173488	0.0890532	0.0809176	0.0503366
T16	B6	0.387117	0.387117	0.317447	0.276469	0.184741	0.0971417	0.0758808	0.0345679
T16	B7	0.461717	0.461717	0.344951	0.278309	0.173391	0.106132	0.0802217	0.0500724
T16	B9	0.565163	0.565163	0.405394	0.336547	0.246741	0.121726	0.0905073	0.0566739
T16	B10	0.34472	0.34472	0.240915	0.185238	0.12436	0.0637188	0.0488413	0.0355304
T16	B11	0.356147	0.356147	0.251472	0.17999	0.103268	0.0647083	0.0559958	0.0341845
T16	B12	0.211777	0.211777	0.1242	0.0753629	0.0300226	0.0184664	0.0118037	0.00804704
T16	B1	0.180486	0.180486	0.0932766	0.0419668	0.0282641	0.0165027	0.0100763	0.00620229
T16	B2	0.456252	0.456252	0.322675	0.195014	0.100654	0.051088	0.0177841	0.0100733
T16	B3	0.411815	0.411815	0.282349	0.163694	0.0932895	0.0595041	0.0380581	0.0356455
T16	B4	0.437966	0.437966	0.342785	0.23363	0.156427	0.0790984	0.0282087	0.017094
T16	B5	0.458711	0.458711	0.324847	0.20447	0.115845	0.0705381	0.0446272	0.0250391
T16	B6	0.383921	0.383921	0.242212	0.150853	0.0978375	0.0468701	0.0216078	0.020339
T16	B7	0.388742	0.388742	0.258702	0.139442	0.0822245	0.0459889	0.0345248	0.0219512
T16	B9	0.301539	0.301539	0.186917	0.0912255	0.0548133	0.0359913	0.019376	0.00899654
T16	B10	0.32386	0.32386	0.230283	0.120215	0.0657429	0.0403662	0.0154607	0.00393378
T16	B11	0.45338	0.45338	0.284534	0.161249	0.0953624	0.0563161	0.0265891	0.0162011
T16	B12	0.24008	0.24008	0.124223	0.0589226	0.0300752	0.0164562	0.007647	0.0041841
T16	B1	0.0967134	0.0967134	0.0504132	0.0249247	0.00876735	0.00341756	0.00174933	0.00123393
T16	B2	0.134778	0.134778	0.0789228	0.0361408	0.0166071	0.0111651	0.00731431	0.00421898
T16	B3	0.232345	0.232345	0.0987922	0.0408184	0.00771557	0.00290547	0.000824232	0.000622278
T16	B4	0.275993	0.275993	0.147102	0.0687968	0.0158331	0.0089304	0.00514721	0.00208485
T16	B5	0.315828	0.315828	0.225289	0.103074	0.0144027	0.00886689	0.00441932	0.00349112
T16	B6	0.408314	0.408314	0.307376	0.171798	0.052744	0.0358	0.0218708	0.0114669
T16	B7	0.466302	0.466302	0.400836	0.247561	0.0995495	0.0656144	0.0384456	0.0221018
T16	B9	0.18992	0.18992	0.121356	0.0535602	0.0067589	0.00484586	0.00259498	0.0010395
T16	B10	0.312175	0.312175	0.202652	0.0794813	0.0139683	0.00788208	0.00480267	0.00207125
T16	B11	0.821415	0.821415	0.796969	0.639696	0.600757	0.386985	0.323507	0.163087
T16	B12	0.474183	0.474183	0.268288	0.114888	0.0200942	0.011544	0.00704663	0.00290517
T32	B1	0.426865	0.426865	0.293853	0.195106	0.106285	0.0785285	0.0455242	0.0187631
T32	B2	0.515381	0.515381	0.42214	0.301896	0.14094	0.0556624	0.0321774	0.0140508
T32	B3	0.477644	0.477644	0.322728	0.223397	0.135937	0.0552801	0.0467938	0.024575
T32	B4	0.351529	0.351529	0.212479	0.149349	0.0748958	0.00999725	0.00786827	0.00435037
T32	B5	0.581309	0.581309	0.459606	0.361358	0.207658	0.0593304	0.051129	0.0439155
T32	B6	0.283474	0.283474	0.160571	0.101878	0.0657663	0.0189389	0.0115562	0.00624173
T32	B7	0.244879	0.244879	0.133826	0.081713	0.049719	0.0163177	0.0118132	0.00620327
T32	B9	0.265738	0.265738	0.218371	0.129496	0.0561477	0.0207281	0.0119394	0.00474528
T32	B10	0.478666	0.478666	0.410978	0.276251	0.119754	0.024387	0.0148526	0.00708636
T32	B11	0.235775	0.235775	0.174473	0.0856626	0.0422018	0.0112605	0.00742839	0.00303526
T32	B12	0.426595	0.426595	0.278782	0.163673	0.06912	0.0179742	0.00879708	0.00389595
T32	B1	0.336881	0.336881	0.272146	0.239588	0.170632	0.105814	0.061787	0.0422426
T32	B2	0.538435	0.538435	0.472847	0.440082	0.396569	0.294625	0.16989	0.124777
T32	B3	0.288039	0.288039	0.192585	0.185823	0.12776	0.0884039	0.0546104	0.0306444
T32	B4	0.277464	0.277464	0.246338	0.200821	0.145419	0.0852993	0.0542291	0.0375979
T32	B5	0.253712	0.253712	0.210601	0.181703	0.100135	0.0675916	0.0451516	0.0405601
T32	B6	0.323118	0.323118	0.287255	0.235615	0.183317	0.137469	0.0794948	0.0723943
T32	B7	0.29389	0.29389	0.201932	0.159347	0.095925	0.0656343	0.0434104	0.0312139
T32	B9	0.355605	0.355605	0.279998	0.224232	0.123162	0.0962892	0.0516365	0.0389684
T32	B10	0.29829	0.29829	0.202735	0.163514	0.108606	0.0594317	0.0274601	0.0219758
T32	B11	0.227986	0.227986	0.158357	0.128847	0.0743631	0.0402342	0.0162548	0.0125868
T32	B12	0.232711	0.232711	0.194563	0.141247	0.102435	0.0666067	0.0339727	0.0204387
T32	B1	0.377122	0.377122	0.417314	0.31288	0.242105	0.195548	0.114932	0.068249
T32	B2	0.231416	0.231416	0.224081	0.157477	0.109642	0.0777458	0.0499767	0.0382442
T32	B3	0.381328	0.381328	0.413489	0.371313	0.301077	0.243849	0.183161	0.127628
T32	B4	0.469769	0.469769	0.384938	0.277017	0.208701	0.198032	0.111009	0.0685437
T32	B5	0.268612	0.268612	0.240417	0.189419	0.13606	0.119942	0.0966793	0.0557864
T32	B6	0.333381	0.333381	0.251691	0.171324	0.132762	0.0859527	0.0562302	0.0319607
T32	B7	0.455529	0.455529	0.323215	0.216617	0.128066	0.0868832	0.0490382	0.035189
T32	B9	0.305208	0.305208	0.261519	0.17307	0.110678	0.0613295	0.0377599	0.020757
T32	B10	0.311031	0.311031	0.321308	0.186342	0.128442	0.0816327	0.0417535	0.0274714
T32	B11	0.382875	0.382875	0.36351	0.289232	0.191092	0.120126	0.0808503	0.0487382
T32	B12	0.383365	0.383365	0.363333	0.20903	0.148528	0.0791531	0.0576058	0.0364742
T48	B1	0.146563	0.146563	0.0900276	0.06429	0.031253	0.0149188	0.012242	0.0053501
T48	B2	0.247185	0.247185	0.154026	0.115924	0.0570736	0.00616151	0.00555291	0.00206362
T48	B3	0.276259	0.276259	0.183297	0.138762	0.0725543	0.0278044	0.0224264	0.0122686
T48	B4	0.670233	0.670233	0.599097	0.486391	0.30359	0.104282	0.082397	0.0408018
T48	B5	0.148245	0.148245	0.0642304	0.041701	0.0208645	0.00632142	0.00390693	0.00218355
T48	B6	0.21638	0.21638	0.1492	0.0987578	0.0436972	0.0092334	0.00771744	0.00267335
T48	B7	0.209684	0.209684	0.120088	0.0810602	0.0388302	0.00377389	0.00236822	0.00139101
T48	B9	0.142188	0.142188	0.0888669	0.0553228	0.0272396	0.00731123	0.00309674	0.00185626
T48	B10	0.119315	0.119315	0.0618112	0.0398195	0.0158679	0.00358423	0.00200346	0.000825915
T48	B11	0.189558	0.189558	0.121938	0.0731892	0.0323107	0.00696751	0.00541349	0.00208823
T48	B12	0.141347	0.141347	0.0771461	0.0457281	0.0211393	0.00490867	0.00266256	0.000925264
T48	B1	0.29192	0.29192	0.295545	0.226251	0.143312	0.0706045	0.0491967	0.028346
T48	B2	0.379747	0.379747	0.370796	0.32307	0.212176	0.108204	0.0641833	0.0536134
T48	B3	0.181216	0.181216	0.141008	0.111881	0.0857293	0.0454689	0.0300651	0.0205644
T48	B4	0.258712	0.258712	0.227186	0.17934	0.144265	0.0835001	0.055964	0.0426046
T48	B5	0.20368	0.20368	0.13425	0.0820781	0.063284	0.0244895	0.0180692	0.0119996
T48	B6	0.308044	0.308044	0.309949	0.244755	0.266201	0.129689	0.122387	0.11757
T48	B7	0.266971	0.266971	0.288967	0.19309	0.113242	0.066117	0.0429002	0.0268276
T48	B9	0.275474	0.275474	0.20592	0.125958	0.100121	0.0462655	0.0328881	0.0141029
T48	B10	0.275504	0.275504	0.220499	0.140483	0.110518	0.0531579	0.0372629	0.0193516
T48	B11	0.286395	0.286395	0.17872	0.135998	0.0845418	0.0495322	0.038797	0.0194457
T48	B12	0.242652	0.242652	0.189053	0.132255	0.0783601	0.0374591	0.027344	0.0125794
T48	B1	0.349682	0.349682	0.311829	0.23471	0.173851	0.0872717	0.0594388	0.0397805
T48	B2	0.329073	0.329073	0.348309	0.233073	0.159637	0.110801	0.0951372	0.075643
T48	B3	0.35165	0.35165	0.329738	0.28676	0.186629	0.126554	0.106464	0.0806877
T48	B4	0.242074	0.242074	0.183791	0.158256	0.113719	0.0749336	0.0592943	0.0520388
T48	B5	0.256856	0.256856	0.216189	0.190428	0.118331	0.0628111	0.044237	0.0265502
T48	B6	0.0201374	0.0201374	0.0129955	0.0105776	0.00979332	0.00637054	0.005227	0.00579261
T48	B7	0.214809	0.214809	0.157533	0.080798	0.0524456	0.0311177	0.022357	0.0133168
T48	B9	0.0924631	0.0924631	0.0817991	0.0447683	0.0435804	0.0389304	0.0450649	0.0172853
T48	B10	0.262121	0.262121	0.184828	0.116777	0.0807461	0.0510953	0.0308947	0.0213315
T48	B11	0.160151	0.160151	0.107567	0.0600982	0.0545687	0.0295609	0.0214484	0.0203915
T48	B12	0.204291	0.204291	0.149367	0.0809576	0.0580656	0.0301083	0.0156644	0.0102399
T63	B1	0.168161	0.168161	0.100609	0.0626491	0.031707	0.014261	0.0114192	0.00536615
T63	B2	0.344746	0.344746	0.254517	0.183339	0.086823	0.0146592	0.0101138	0.00461198
T63	B3	0.309958	0.309958	0.223548	0.122813	0.0579153	0.00876352	0.00485375	0.00253286
T63	B4	0.429789	0.429789	0.350926	0.253478	0.142391	0.0522554	0.0278917	0.0122283
T63	B5	0.238838	0.238838	0.17415	0.100259	0.0437634	0.01169	0.00642248	0.00323296
T63	B6	0.18441	0.18441	0.126981	0.0653906	0.0354868	0.00559441	0.00201005	0.00102923
T63	B7	0.27606	0.27606	0.176976	0.134822	0.0629088	0.0071857	0.00441973	0.00233139
T63	B9	0.244285	0.244285	0.153944	0.0816335	0.0319998	0.00621902	0.00306544	0.00130075
T63	B10	0.252446	0.252446	0.187819	0.10413	0.0385559	0.0120343	0.00678764	0.00287541
T63	B11	0.315707	0.315707	0.222975	0.127403	0.0464366	0.0116888	0.00407763	0.00227273
T63	B12	0.267938	0.267938	0.196276	0.101487	0.0412092	0.0169816	0.0103603	0.00365678
T63	B1	0.216696	0.216696	0.200012	0.117445	0.0516972	0.0350844	0.0201358	0.0102839
T63	B2	0.133207	0.133207	0.122169	0.081807	0.0410892	0.0270879	0.0209685	0.0101498
T63	B3	0.177004	0.177004	0.228248	0.177939	0.125412	0.0833286	0.0558234	0.0284591
T63	B4	0.107705	0.107705	0.10608	0.0778272	0.0492666	0.0384353	0.0210717	0.0119613
T63	B5	0.0987019	0.0987019	0.0998196	0.0553141	0.0338503	0.0213151	0.0108189	0.00683429
T63	B6	0.191978	0.191978	0.233107	0.151275	0.0803584	0.0609192	0.0450641	0.026829
T63	B7	0.152612	0.152612	0.116543	0.0846938	0.0420106	0.02113	0.0163188	0.00784692
T63	B9	0.188366	0.188366	0.166271	0.0966992	0.0560462	0.0301291	0.0189164	0.00896229
T63	B10	0.190922	0.190922	0.17305	0.124683	0.058161	0.0346056	0.0305848	0.015006
T63	B11	0.241166	0.241166	0.223671	0.142805	0.0695187	0.0335826	0.028237	0.012709
T63	B12	0.196264	0.196264	0.168369	0.101793	0.0474381	0.0213259	0.018229	0.00670005
T63	B1	0.301938	0.301938	0.269643	0.137007	0.124731	0.0617415	0.0371562	0.0350167
T63	B2	0.0900109	0.0900109	0.0552661	0.0327063	0.0308834	0.0170763	0.0122445	0.00915781
T63	B3	0.35023	0.35023	0.239777	0.14917	0.145009	0.0748432	0.0568392	0.0457763
T63	B4	0.42229	0.42229	0.286685	0.180594	0.174425	0.0993548	0.0654272	0.0386755
T63	B5	0.315204	0.315204	0.186363	0.18933	0.126546	0.0728403	0.041853	0.0236519
T63	B6	0.19965	0.19965	0.12128	0.069563	0.0661374	0.039829	0.0212826	0.0134286
T63	B7	0.183683	0.183683	0.112171	0.0867104	0.0725395	0.0433339	0.0228608	0.0151616
T63	B9	0.18528	0.18528	0.121318	0.0625	0.0665572	0.035089	0.0175606	0.0117859
T63	B10	0.351316	0.351316	0.232145	0.166843	0.113266	0.0601494	0.035558	0.019159
T63	B11	0.266331	0.266331	0.184051	0.0972085	0.0909601	0.0451091	0.0269849	0.015837
T63	B12	0.234539	0.234539	0.124508	0.0606082	0.0505173	0.0239636	0.0141834	0.00740429
T75	B1	0.255083	0.255083	0.159091	0.0741327	0.0394393	0.0247993	0.0142924	0.00880241
T75	B2	0.510073	0.510073	0.393243	0.278635	0.144771	0.0989711	0.0745963	0.0418286
T75	B3	0.471051	0.471051	0.343578	0.176289	0.0919189	0.0511319	0.0416617	0.0190429
T75	B4	0.427839	0.427839	0.339685	0.167134	0.122582	0.074083	0.049217	0.0357431
T75	B5	0.371443	0.371443	0.26614	0.116475	0.0797706	0.0612739	0.035957	0.020654
T75	B6	0.356399	0.356399	0.284144	0.139751	0.0916059	0.05913	0.0390414	0.0227974
T75	B7	0.383217	0.383217	0.270749	0.141256	0.0709345	0.0525502	0.0408767	0.0196744
T75	B9	0.354859	0.354859	0.233725	0.123803	0.0755218	0.0392968	0.0305985	0.0142337
T75	B10	0.280085	0.280085	0.211309	0.0948787	0.0682261	0.0482759	0.0349603	0.019739
T75	B11	0.312453	0.312453	0.269033	0.124984	0.0824282	0.0638079	0.039157	0.020319
T75	B12	0.332219	0.332219	0.273571	0.123897	0.0754784	0.0464182	0.033231	0.0196481
T75	B1	0.329234	0.329234	0.236634	0.155925	0.0904301	0.0571114	0.0278515	0.0175052
T75	B2	0.403778	0.403778	0.273921	0.191296	0.126171	0.0664126	0.0654653	0.0299381
T75	B3	0.357542	0.357542	0.286828	0.140323	0.0849707	0.0592531	0.0299075	0.0154646
T75	B4	0.33846	0.33846	0.239686	0.197042	0.13022	0.0685493	0.0560895	0.036
T75	B5	0.302058	0.302058	0.227189	0.124259	0.0725029	0.0377988	0.0279298	0.0156065
T75	B6	0.303738	0.303738	0.208094	0.120197	0.0834901	0.0482371	0.0248654	0.0140081
T75	B7	0.210404	0.210404	0.13236	0.0865872	0.0504843	0.0345214	0.0171118	0.00775194
T75	B9	0.325103	0.325103	0.205997	0.154878	0.0901601	0.0624359	0.0329016	0.0177828
T75	B10	0.298233	0.298233	0.249188	0.135438	0.0826051	0.0494245	0.0437414	0.0172317
T75	B11	0.274855	0.274855	0.185934	0.143333	0.075883	0.0530472	0.028671	0.0144038
T75	B12	0.302225	0.302225	0.20921	0.129435	0.073665	0.0567306	0.0273	0.0159066
T75	B1	0.233489	0.233489	0.199615	0.143809	0.0913826	0.0536424	0.0324359	0.0155938
T75	B2	0.1816	0.1816	0.144507	0.115873	0.0823649	0.0437956	0.0244725	0.0216418
T75	B3	0.227738	0.227738	0.168002	0.122374	0.0773928	0.0414228	0.0236339	0.0177885
T75	B4	0.423072	0.423072	0.323986	0.248396	0.161921	0.0962911	0.0686603	0.0518087
T75	B5	0.273281	0.273281	0.161621	0.152322	0.0834102	0.0427467	0.0274151	0.0134009
T75	B6	0.259857	0.259857	0.220251	0.161053	0.100035	0.0539424	0.0379112	0.0238887
T75	B7	0.310203	0.310203	0.198067	0.146662	0.0905839	0.0485928	0.0281606	0.0173576
T75	B9	0.227133	0.227133	0.170971	0.0986622	0.0606709	0.0324544	0.0183944	0.012119
T75	B10	0.197034	0.197034	0.112435	0.0858516	0.0573944	0.029661	0.0164092	0.0101763
T75	B11	0.239276	0.239276	0.217561	0.17171	0.101254	0.0556241	0.0277744	0.017932
T75	B12	0.21328	0.21328	0.141382	0.0984343	0.0543681	0.0292743	0.0170386	0.0114738
T75(isolated clones)	B1	0.202265	0.202265	0.237997	0.162792	0.117625	0.0800037	0.0426169	0.0334262
T75(isolated clones)	B2	0.262241	0.262241	0.316904	0.174029	0.154647	0.0850988	0.0492061	0.0370812
T75(isolated clones)	B3	0.165703	0.165703	0.111165	0.0683804	0.0337432	0.0206411	0.0147715	0.00988341
T75(isolated clones)	B4	0.231674	0.231674	0.237985	0.187249	0.122811	0.0870006	0.0571314	0.0408249
T75(isolated clones)	B5	0.1461	0.1461	0.123384	0.113021	0.101282	0.078688	0.080713	0.0752396
T75(isolated clones)	B6	0.45713	0.45713	0.518692	0.375625	0.309746	0.245284	0.258717	0.23062
T75(isolated clones)	B7	0.2352	0.2352	0.20158	0.137308	0.0719375	0.0531732	0.0258538	0.0243744
T75(isolated clones)	B9	0.261481	0.261481	0.196267	0.114582	0.0442904	0.0378824	0.0168409	0.010083
T75(isolated clones)	B10	0.305519	0.305519	0.304443	0.213799	0.123765	0.0771561	0.0520352	0.0216028
T75(isolated clones)	B11	0.367878	0.367878	0.399696	0.268958	0.115104	0.0717967	0.0419338	0.0209429
T75(isolated clones)	B12	0.406822	0.406822	0.321677	0.181451	0.0989203	0.0577394	0.0384802	0.020257
T75(isolated clones)	B1	0.286838	0.286838	0.249522	0.13525	0.119874	0.0610292	0.0444208	0.0225867
T75(isolated clones)	B2	0.328981	0.328981	0.301392	0.206356	0.216632	0.151154	0.0838001	0.0413697
T75(isolated clones)	B3	0.259939	0.259939	0.224003	0.130372	0.110891	0.0675767	0.047813	0.0239267
T75(isolated clones)	B4	0.144152	0.144152	0.141458	0.0863293	0.0833431	0.0514353	0.0313153	0.0206922
T75(isolated clones)	B5	0.154654	0.154654	0.118115	0.0801083	0.0694484	0.0505869	0.0478996	0.0248719
T75(isolated clones)	B6	0.309116	0.309116	0.30556	0.214092	0.217812	0.15878	0.121389	0.130198
T75(isolated clones)	B7	0.129255	0.129255	0.114107	0.0652008	0.0526636	0.028957	0.0141922	0.0114591
T75(isolated clones)	B9	0.256489	0.256489	0.214546	0.107001	0.0721496	0.0448466	0.0167696	0.00517069
T75(isolated clones)	B10	0.226336	0.226336	0.253069	0.138905	0.131549	0.068435	0.0437204	0.0172256
T75(isolated clones)	B11	0.19363	0.19363	0.176189	0.0833665	0.0766393	0.0469279	0.0279098	0.0131939
T75(isolated clones)	B12	0.247316	0.247316	0.235082	0.124359	0.0736586	0.0418831	0.02105	0.0069623
T75(isolated clones)	B1	0.348254	0.348254	0.283016	0.240523	0.188553	0.173245	0.165167	0.135437
T75(isolated clones)	B2	0.307956	0.307956	0.207419	0.140834	0.081427	0.0526458	0.0448665	0.0364767
T75(isolated clones)	B3	0.334484	0.334484	0.203688	0.116237	0.0903019	0.0752949	0.0628431	0.0581567
T75(isolated clones)	B4	0.149849	0.149849	0.114114	0.0754152	0.0571593	0.0418421	0.0364087	0.0255179
T75(isolated clones)	B5	0.17801	0.17801	0.121036	0.0861488	0.0503132	0.0585679	0.0531152	0.0529483
T75(isolated clones)	B6	0.54963	0.54963	0.504177	0.386421	0.214007	0.150939	0.161585	0.112484
T75(isolated clones)	B7	0.476221	0.476221	0.304214	0.283748	0.199953	0.133685	0.100163	0.0736979
T75(isolated clones)	B9	0.218614	0.218614	0.120241	0.0691765	0.0503052	0.0344449	0.0215358	0.01225
T75(isolated clones)	B10	0.265729	0.265729	0.178114	0.112559	0.0621704	0.0266597	0.0202744	0.0168279
T75(isolated clones)	B11	0.242429	0.242429	0.153549	0.0783611	0.0449994	0.0198308	0.0188783	0.00700238
T75(isolated clones)	B12	0.531888	0.531888	0.363566	0.239854	0.166074	0.0841688	0.0632387	0.0283625
T80	B1	0.42849	0.42849	0.240269	0.165856	0.0847635	0.0460677	0.0232163	0.00367909
T80	B2	0.489031	0.489031	0.329443	0.255574	0.159691	0.0886377	0.0644279	0.0257103
T80	B3	0.461638	0.461638	0.295349	0.257545	0.110512	0.0561399	0.0320303	0.0182149
T80	B4	0.560174	0.560174	0.410383	0.253294	0.181319	0.096137	0.0792941	0.041699
T80	B5	0.312603	0.312603	0.191273	0.100826	0.0704892	0.0403848	0.0245602	0.00851908
T80	B6	0.508696	0.508696	0.327582	0.237336	0.155579	0.108437	0.0534492	0.0174948
T80	B7	0.450242	0.450242	0.249842	0.147613	0.0776814	0.0456946	0.0247644	0.00631912
T80	B9	0.483293	0.483293	0.323799	0.16955	0.090162	0.0528588	0.023083	0.00605567
T80	B10	0.28528	0.28528	0.199832	0.091954	0.0589296	0.0310221	0.0160136	0.00654721
T80	B11	0.227881	0.227881	0.146689	0.0725149	0.040096	0.0199612	0.0105263	0.00524964
T80	B12	0.263365	0.263365	0.185652	0.0944329	0.0575916	0.032312	0.0198395	0.0116395
T80	B1	0.297314	0.297314	0.204689	0.126188	0.0591949	0.0372255	0.0169454	0.00815419
T80	B2	0.242446	0.242446	0.249039	0.162034	0.123544	0.0916076	0.0436595	0.0223039
T80	B3	0.340517	0.340517	0.287842	0.178822	0.0946629	0.05968	0.0386733	0.0188255
T80	B4	0.227063	0.227063	0.166009	0.0957111	0.0657638	0.04869	0.0257098	0.0189996
T80	B5	0.171697	0.171697	0.188074	0.0989277	0.0646419	0.0398704	0.0175052	0.0118562
T80	B6	0.40724	0.40724	0.376577	0.229804	0.146934	0.0797681	0.0694752	0.0305539
T80	B7	0.11476	0.11476	0.0978493	0.0518847	0.0337413	0.0228357	0.0122856	0.00655211
T80	B9	0.275383	0.275383	0.189776	0.107031	0.0584416	0.0373577	0.0225765	0.0117261
T80	B10	0.272365	0.272365	0.213569	0.1232	0.0791954	0.0480446	0.0241814	0.0138408
T80	B11	0.178304	0.178304	0.159937	0.076259	0.0364988	0.0183745	0.00658335	0.0055918
T80	B12	0.154319	0.154319	0.148827	0.0908391	0.0580674	0.0396018	0.0192074	0.00620246
T80	B1	0.312199	0.312199	0.225768	0.143028	0.0931602	0.0496	0.0322978	0.016468
T80	B2	0.397555	0.397555	0.256995	0.215381	0.143411	0.0844888	0.0484789	0.0357573
T80	B3	0.56	0.56	0.391969	0.339923	0.189765	0.122653	0.072541	0.0684118
T80	B4	0.463952	0.463952	0.305825	0.256042	0.167782	0.113248	0.0900626	0.0670833
T80	B5	0.326574	0.326574	0.213644	0.144037	0.0967514	0.050821	0.0353061	0.0247797
T80	B6	0.317739	0.317739	0.233226	0.160936	0.0847112	0.0487244	0.0405872	0.0330648
T80	B7	0.330288	0.330288	0.236655	0.191984	0.110394	0.0648637	0.0336377	0.0207666
T80	B9	0.39628	0.39628	0.295235	0.17582	0.101466	0.057277	0.0331889	0.0218685
T80	B10	0.262651	0.262651	0.176541	0.119645	0.0693401	0.041173	0.020998	0.0109095
T80	B11	0.274982	0.274982	0.209681	0.126106	0.0714604	0.0342654	0.0174584	0.0127199
T80	B12	0.352792	0.352792	0.206774	0.158707	0.105456	0.0518824	0.0276275	0.0173736
T96	B1	0.124833	0.165521	0.110046	0.0515689	0.0449399	0.0246255	0.012077	0.0107324
T96	B2	0.276899	0.30557	0.227241	0.14141	0.0988775	0.0705081	0.039986	0.0291472
T96	B3	0.299879	0.377454	0.24786	0.174056	0.117188	0.0641384	0.0316647	0.02427
T96	B4	0.380688	0.438213	0.304247	0.195695	0.140185	0.0862653	0.0558363	0.0374906
T96	B5	0.393695	0.485033	0.32547	0.205893	0.116667	0.0659801	0.0361613	0.0237271
T96	B6	0.27742	0.299037	0.211595	0.137078	0.11669	0.0649532	0.0350058	0.0244294
T96	B7	0.348821	0.295509	0.207244	0.135078	0.0966593	0.056037	0.0315577	0.0226056
T96	B9	0.352327	0.263275	0.191139	0.123515	0.077782	0.0512726	0.0303066	0.0176463
T96	B10	0.286007	0.261627	0.20345	0.135397	0.0983911	0.0529785	0.0311374	0.0157419
T96	B11	0.3187	0.351469	0.24008	0.150467	0.0876456	0.0483777	0.0232267	0.0097767
T96	B12	0.387794	0.401311	0.336847	0.246704	0.168116	0.10302	0.0637662	0.0265361
T96	B1	0.492185	0.252202	0.17467	0.107076	0.0569502	0.0284978	0.0240732	0.00920716
T96	B2	0.428861	0.263475	0.177215	0.107403	0.0802221	0.0482049	0.0280329	0.0203262
T96	B3	0.579404	0.278238	0.192358	0.100286	0.0673103	0.0389894	0.0256854	0.0118156
T96	B4	0.489021	0.2785	0.160099	0.112739	0.0768357	0.0412536	0.0333538	0.0158098
T96	B5	0.529213	0.230693	0.156018	0.0982209	0.0738665	0.0398846	0.026945	0.0110749
T96	B6	0.38131	0.20603	0.137513	0.0947118	0.0757833	0.0427596	0.0291419	0.019593
T96	B7	0.471828	0.209808	0.131354	0.0866586	0.060878	0.0295111	0.0215909	0.0106218
T96	B9	0.470882	0.262787	0.200117	0.147481	0.112137	0.0760567	0.107689	0.0494249
T96	B10	0.477688	0.282883	0.160427	0.0893085	0.0553658	0.0393353	0.0289782	0.010731
T96	B11	0.51012	0.332143	0.204494	0.109225	0.063533	0.034017	0.0175439	0.00824373
T96	B12	0.496635	0.311939	0.200984	0.117668	0.104019	0.0649762	0.0401554	0.0248628
T112	B1	0.319453	0.349362	0.222929	0.130976	0.0929999	0.0638563	0.0396303	0.0205544
T112	B2	0.320175	0.314325	0.19786	0.14539	0.0931677	0.0613616	0.037179	0.0252436
T112	B3	0.344118	0.356863	0.22054	0.146616	0.097351	0.0553915	0.0301427	0.01618
T112	B4	0.27648	0.31765	0.199827	0.140488	0.0918894	0.0450505	0.0265049	0.0171422
T112	B5	0.2795	0.322834	0.186595	0.111743	0.0711307	0.036584	0.0214738	0.0137881
T112	B6	0.398803	0.434058	0.286814	0.194307	0.143637	0.0712093	0.0463339	0.0258445
T112	B7	0.285352	0.237233	0.146051	0.0896456	0.062384	0.0358287	0.0207342	0.0117536
T112	B9	0.377576	0.325439	0.168428	0.100457	0.112265	0.0611072	0.0379638	0.102015
T112	B10	0.349723	0.370654	0.245722	0.178485	0.113356	0.0631182	0.0424809	0.0303526
T112	B11	0.316432	0.276504	0.169285	0.086708	0.0513976	0.0237617	0.0156645	0.013085
T112	B12	0.296928	0.31864	0.221264	0.16361	0.112268	0.0604646	0.0361474	0.0199953
T112	B1	0.393038	0.236563	0.162379	0.10153	0.0644039	0.0455633	0.0219806	0.0114783
T112	B2	0.544338	0.304225	0.244965	0.181391	0.103432	0.0661842	0.0389397	0.028405
T112	B3	0.550975	0.245329	0.152584	0.101416	0.0587106	0.0402473	0.0241264	0.013528
T112	B4	0.455069	0.197002	0.152265	0.0811591	0.0518798	0.0348049	0.0207254	0.0138016
T112	B5	0.407576	0.18975	0.130831	0.080334	0.0571362	0.0308192	0.0186625	0.0139085
T112	B6	0.470239	0.233471	0.144554	0.101336	0.0870613	0.0498286	0.0215528	0.0115403
T112	B7	0.528567	0.184497	0.12213	0.0745356	0.0324201	0.0284323	0.0133122	0.00731797
T112	B9	0.56415	0.28755	0.178054	0.114506	0.0759875	0.0686893	0.100013	0.0650957
T112	B10	0.472189	0.245455	0.147178	0.0758814	0.0509074	0.0337228	0.0279902	0.0137335
T112	B11	0.308732	0.164805	0.0942045	0.0402221	0.0276649	0.0125816	0.00991163	0.00511571
T112	B12	0.458476	0.321098	0.188091	0.0993264	0.0626401	0.0464594	0.0287632	0.01843
T128	B1	0.340654	0.340654	0.236073	0.14506	0.0864465	0.0364609	0.0259145	0.0171905
T128	B2	0.308873	0.308873	0.201319	0.144293	0.0773333	0.0510018	0.033748	0.0327453
T128	B3	0.332562	0.332562	0.240322	0.182643	0.0961958	0.0700958	0.038393	0.0251046
T128	B4	0.276216	0.276216	0.159762	0.111971	0.0427918	0.0151696	0.00893251	0.00657968
T128	B5	0.217512	0.217512	0.115229	0.0911741	0.0432099	0.0236284	0.0111319	0.00616038
T128	B6	0.27349	0.27349	0.156138	0.103397	0.0503589	0.0171667	0.0169344	0.0126407
T128	B7	0.230095	0.230095	0.111933	0.0764404	0.0421041	0.0233106	0.0193861	0.00771122
T128	B9	0.175912	0.175912	0.0903276	0.0686351	0.027933	0.010961	0.00464112	0.0132192
T128	B10	0.224003	0.224003	0.139745	0.0791773	0.0393566	0.0130542	0.00676837	0.00354039
T128	B11	0.186487	0.186487	0.114007	0.047818	0.0148446	0.00462287	0.00277659	0.00118919
T128	B12	0.171979	0.171979	0.0986789	0.0543573	0.0331498	0.012156	0.00996924	0.0047185
T128	B1	0.253843	0.253843	0.162986	0.0947252	0.0647532	0.0373669	0.0166491	0.015191
T128	B2	0.398244	0.398244	0.3369	0.204459	0.188295	0.119486	0.0680975	0.0798901
T128	B3	0.543648	0.543648	0.435943	0.31852	0.163724	0.131051	0.140734	0.180276
T128	B4	0.0800447	0.0800447	0.067386	0.0343465	0.029724	0.014818	0.0044604	0.00443434
T128	B5	0.23603	0.23603	0.214973	0.0939083	0.0456083	0.0326611	0.023122	0.0220806
T128	B6	0.334713	0.334713	0.314587	0.219165	0.191297	0.117233	0.0824729	0.117474
T128	B7	0.251315	0.251315	0.211066	0.119391	0.106239	0.0693365	0.0464596	0.0350311
T128	B9	0.337102	0.337102	0.227813	0.108502	0.0611765	0.0316456	0.016693	0.0128621
T128	B10	0.34619	0.34619	0.314297	0.254065	0.129234	0.0747202	0.0293508	0.0178971
T128	B11	0.354933	0.354933	0.269765	0.190531	0.0869935	0.0306748	0.0214474	0.0250977
T128	B12	0.150562	0.150562	0.129204	0.0676666	0.0377876	0.0141414	0.00572638	0.00210247
T128	B1	0.23364	0.23364	0.176175	0.12242	0.0629996	0.0255682	0.0225995	0.0204875
T128	B2	0.209802	0.209802	0.137138	0.128279	0.0808456	0.0572547	0.0619479	0.0496431
T128	B3	0.147878	0.147878	0.101143	0.0804302	0.0450731	0.0431399	0.0265022	0.0207777
T128	B4	0.146931	0.146931	0.0920293	0.0715755	0.0468972	0.0164317	0.0116063	0.00866403
T128	B5	0.0955153	0.0955153	0.0632898	0.045292	0.0292323	0.0154223	0.0117499	0.00582176
T128	B6	0.303998	0.303998	0.272173	0.201764	0.127745	0.0478578	0.0344399	0.0201643
T128	B7	0.242788	0.242788	0.160799	0.127812	0.081715	0.0368835	0.0390466	0.0310287
T128	B9	0.269403	0.269403	0.126021	0.0629535	0.02528	0.0115645	0.0102347	0.00436124
T128	B10	0.211358	0.211358	0.118475	0.0817218	0.0536264	0.0250455	0.0188206	0.0129939
T128	B11	0.291023	0.291023	0.173244	0.138417	0.05626	0.0487777	0.0462494	0.030303
T128	B12	0.211006	0.211006	0.109031	0.0765312	0.0382226	0.00956681	0.00913684	0.00658789
T160	B1	0.414807	0.414807	0.284378	0.150903	0.0848787	0.0486746	0.0324806	0.0204574
T160	B2	0.428571	0.428571	0.299396	0.177335	0.116221	0.0710782	0.0457032	0.0238477
T160	B3	0.330532	0.330532	0.234719	0.133983	0.0832073	0.0509342	0.0306793	0.0171636
T160	B4	0.31793	0.31793	0.186308	0.125526	0.0803678	0.0484934	0.0340982	0.0209318
T160	B5	0.31264	0.31264	0.172744	0.110404	0.0520871	0.0412948	0.020921	0.0120879
T160	B6	0.0519059	0.0519059	0.0219683	0.015625	0.00758011	0.00625355	0.00414028	0.0015625
T160	B7	0.296821	0.296821	0.178389	0.110626	0.0616833	0.0442867	0.0234234	0.0160123
T160	B9	0.262827	0.262827	0.162077	0.0998098	0.0461356	0.0366283	0.0164684	0.00865801
T160	B10	0.419158	0.419158	0.270447	0.19402	0.0998369	0.0609348	0.0295443	0.0186366
T160	B11	0.462556	0.462556	0.260331	0.13812	0.0833625	0.0477387	0.0274982	0.0104852
T160	B12	0.268072	0.268072	0.165654	0.0979438	0.0617147	0.0351075	0.0255144	0.0126508
T160	B1	0.244283	0.244283	0.176752	0.0861389	0.0674335	0.0398718	0.0272436	0.0270085
T160	B2	0.283205	0.283205	0.158725	0.0739006	0.0489209	0.0305038	0.0218519	0.0231965
T160	B3	0.338272	0.338272	0.197188	0.088808	0.0888108	0.0530703	0.0443831	0.0632402
T160	B4	0.255599	0.255599	0.191784	0.108776	0.0617269	0.0405253	0.0344673	0.0166066
T160	B5	0.251155	0.251155	0.160423	0.0670718	0.0551154	0.0345952	0.0187983	0.0165416
T160	B6	0.273659	0.273659	0.18295	0.0726862	0.056981	0.0323192	0.032481	0.0383855
T160	B7	0.278838	0.278838	0.215513	0.116704	0.0812457	0.0485057	0.0384099	0.0334455
T160	B9	0.313928	0.313928	0.164436	0.0684594	0.0496157	0.0308537	0.0178405	0.010414
T160	B10	0.327208	0.327208	0.233581	0.111237	0.0805118	0.0473646	0.037213	0.0287512
T160	B11	0.206287	0.206287	0.0911131	0.0447478	0.0283267	0.0142515	0.00697491	0.00363284
T160	B12	0.322677	0.322677	0.172058	0.0696287	0.0455139	0.0251147	0.0222198	0.01213
T160	B1	0.359208	0.359208	0.18369	0.117895	0.0725661	0.0466751	0.0347826	0.0213768
T160	B2	0.555882	0.555882	0.395857	0.200316	0.106555	0.0839537	0.056707	0.0290272
T160	B3	0.229709	0.229709	0.151924	0.117566	0.0697945	0.0484437	0.0378774	0.0124004
T160	B4	0.212324	0.212324	0.130773	0.0748344	0.0380693	0.0217467	0.0129888	0.00374849
T160	B5	0.176732	0.176732	0.11594	0.0704655	0.0417098	0.0202544	0.0150817	0.0078034
T160	B6	0.397522	0.397522	0.258654	0.137615	0.0755649	0.0498717	0.0274425	0.0120773
T160	B7	0.233329	0.233329	0.147884	0.0941379	0.0571054	0.0398113	0.0345056	0.0131251
T160	B9	0.347977	0.347977	0.238022	0.13289	0.0680774	0.0450493	0.0313649	0.013355
T160	B10	0.308247	0.308247	0.202756	0.123319	0.0506298	0.0481596	0.0288627	0.0168878
T160	B11	0.369851	0.369851	0.213877	0.131802	0.073995	0.048078	0.0266573	0.0108749
T160	B12	0.239715	0.239715	0.132599	0.0811081	0.0407166	0.0330297	0.0178814	0.00930972
T16	B1	0.375137	0.317318	0.253779	0.22162	0.144369	0.11212	0.0823513	0.0607572
T16	B10	0.369604	0.286727	0.220164	0.167568	0.107228	0.0747803	0.0509655	0.0371359
T128	B11	0.244552	0.145494	0.0936132	0.0549582	0.0284605	0.0165558	0.00803949	0.00433008
T32	B11	0.454265	0.271535	0.202933	0.196789	0.112206	0.177099	0.0472754	0.0972937
T63	B11	0.253724	0.225242	0.145802	0.115893	0.0710253	0.056701	0.041831	0.0314198
T16	B12	0.378409	0.265346	0.229123	0.165593	0.108178	0.0776021	0.0551637	0.0461313
T32	B12	0.307513	0.243026	0.167041	0.125998	0.0961626	0.0659029	0.0377541	0.0330635
T16	B2	0.468103	0.425375	0.37508	0.303264	0.223031	0.141555	0.116481	0.078891
T32	B2	0.360772	0.307847	0.227837	0.178068	0.110256	0.10044	0.0478029	0.0601618
T48	B2	0.348413	0.227924	0.204089	0.149482	0.126902	0.107709	0.0690642	0.0580326
T63	B2	0.297039	0.2606	0.169816	0.158628	0.110599	0.095635	0.0575704	0.0480933
T16	B3	0.406322	0.26736	0.241039	0.217936	0.15553	0.125466	0.0848221	0.0752771
T16	B3	0.322886	0.257505	0.183996	0.157516	0.104673	0.0902778	0.0592053	0.057136
T32	B3	0.303913	0.273826	0.258119	0.209014	0.13712	0.130224	0.0634468	0.070609
T48	B3	0.367392	0.318277	0.273887	0.230366	0.131261	0.131372	0.0695991	0.0906695
T63	B3	0.382852	0.294998	0.243408	0.190616	0.117503	0.0957819	0.0661631	0.0549383
T128	B4	0.309673	0.242291	0.165008	0.127701	0.0789033	0.0724703	0.0353163	0.0332562
T16	B4	0.220554	0.221756	0.167216	0.132372	0.0941046	0.073762	0.0602268	0.0431207
T32	B4	0.454115	0.334938	0.335106	0.266036	0.176664	0.146629	0.123317	0.0903079
T48	B4	0.314753	0.29144	0.23815	0.214424	0.145721	0.146846	0.0950142	0.0979253
T16	B5	0.175726	0.100081	0.0767792	0.0605881	0.0326372	0.0401051	0.0212205	0.0185257
T32	B5	0.519035	0.405611	0.376861	0.324541	0.227753	0.196413	0.134613	0.111361
T48	B5	0.398555	0.235723	0.160549	0.103547	0.0717897	0.0872702	0.0253594	0.0270579
T128	B6	0.245894	0.225663	0.126982	0.108038	0.0619748	0.0604786	0.0283157	0.025552
T16	B6	0.353951	0.244947	0.218813	0.195087	0.132377	0.122069	0.0761863	0.0551181
T32	B6	0.400757	0.325521	0.267139	0.211984	0.148501	0.192819	0.0969463	0.0985036
T48	B6	0.348337	0.280772	0.194295	0.152521	0.098713	0.0756972	0.0752605	0.0412619
T16	B9	0.305402	0.2218	0.178964	0.138072	0.0920474	0.0688783	0.0519184	0.0400643
T32	B9	0.404888	0.243826	0.215794	0.17675	0.110714	0.104493	0.0482683	0.0601719
T48	B9	0.407459	0.280871	0.19973	0.141196	0.0980277	0.072547	0.0482467	0.0426948
T63	B9	0.37056	0.242673	0.190505	0.147287	0.093862	0.070094	0.0288633	0.0251353
T0	B0	0.724907	0.650358	0.622888	0.613006	0.562991	0.548077	0.530367	0.532343
T16	B1	0.557052	0.493307	0.366532	0.279772	0.196964	0.119803	0.0917269	0.077821
T80	B1	0.248048	0.230082	0.175879	0.104774	0.0647337	0.0428405	0.0311907	0.0194297
T16	B10	0.332075	0.283407	0.217775	0.144474	0.104191	0.0634799	0.0439468	0.038768
T16	B10	0.328282	0.287227	0.232323	0.15	0.114654	0.0706354	0.05992	0.0400045
T80	B10	0.387558	0.320493	0.251495	0.17368	0.104768	0.0701466	0.0517036	0.037866
T128	B10	0.377032	0.316891	0.18172	0.11728	0.0755592	0.0541405	0.0279624	0.0258908
T32	B11	0.494118	0.3601	0.322875	0.244905	0.172397	0.130074	0.105269	0.0929265
T32	B11	0.484181	0.365072	0.313427	0.232736	0.166006	0.127218	0.0880829	0.0722866
T63	B11	0.290543	0.254331	0.246543	0.168124	0.110181	0.0816119	0.0452342	0.0453133
T80	B11	0.275072	0.15037	0.126114	0.0766713	0.0392998	0.0238837	0.0140913	0.0110962
T80	B11	0.286208	0.171421	0.130642	0.083882	0.0467457	0.02624	0.0151938	0.00942089
T128	B11	0.370548	0.320284	0.199904	0.105408	0.0585618	0.0347641	0.0159017	0.014968
T128	B11	0.367359	0.353756	0.217304	0.11789	0.0662707	0.0470037	0.0177317	0.0150292
T16	B12	0.289863	0.284812	0.243728	0.180635	0.121024	0.0956599	0.0719104	0.0594352
T16	B12	0.409859	0.405095	0.311825	0.213498	0.149427	0.109722	0.0929521	0.0765838
T32	B12	0.220455	0.204673	0.171521	0.144967	0.0905096	0.0736854	0.0441511	0.0568387
T80	B12	0.355142	0.296826	0.21388	0.133679	0.104338	0.0672362	0.0485383	0.0358968
T128	B12	0.363622	0.22651	0.177147	0.112469	0.0763196	0.051416	0.0304652	0.0240379
T16	B2	0.293398	0.192293	0.151535	0.0858683	0.0638245	0.0400045	0.0248762	0.0227732
T32	B2	0.388975	0.347475	0.317119	0.285933	0.18373	0.15261	0.0968781	0.128757
T48	B2	0.346581	0.25253	0.233781	0.188427	0.14967	0.111896	0.0790883	0.0881076
T80	B2	0.366755	0.329555	0.196006	0.145295	0.0900993	0.0611016	0.0425408	0.0240339
T128	B2	0.465955	0.449777	0.310194	0.26237	0.186564	0.153478	0.126557	0.107718
T128	B2	0.456468	0.441254	0.290089	0.251262	0.165343	0.113503	0.0897641	0.0692652
T16	B3	0.418208	0.289831	0.225508	0.169716	0.127562	0.10025	0.044652	0.0491209
T16	B3	0.388516	0.361913	0.276918	0.189378	0.127922	0.0829974	0.0695452	0.0486761
T32	B3	0.313561	0.352624	0.241825	0.212864	0.176645	0.113362	0.0663972	0.0952544
T63	B3	0.333756	0.3302	0.221292	0.182555	0.105986	0.0781793	0.0465901	0.0385359
T80	B3	0.263087	0.191111	0.0996485	0.0888705	0.0536972	0.0398443	0.0251665	0.0145444
T128	B3	0.447742	0.431518	0.258387	0.169964	0.106536	0.0720182	0.0349572	0.0310912
T128	B3	0.362089	0.30687	0.185622	0.164447	0.0860135	0.0547222	0.032066	0.02422
T16	B4	0.427014	0.277212	0.216793	0.19418	0.135401	0.123079	0.0545544	0.0804547
T16	B4	0.376209	0.31877	0.204246	0.15743	0.114286	0.0885924	0.0773107	0.0609082
T32	B4	0.560427	0.520185	0.421812	0.34943	0.211173	0.168547	0.113346	0.110359
T48	B4	0.27479	0.286837	0.216029	0.182933	0.142634	0.112569	0.0526316	0.0627174
T80	B4	0.458608	0.469946	0.277728	0.221963	0.135627	0.0936218	0.0658596	0.0409547
T128	B4	0.549731	0.515152	0.276314	0.272522	0.167126	0.136035	0.0969568	0.0428272
T128	B4	0.383666	0.314393	0.160754	0.144442	0.108924	0.0840802	0.0598474	0.0348355
T128	B4	0.365764	0.315909	0.196546	0.159073	0.102701	0.0785781	0.0458094	0.034442
T16	B5	0.329412	0.27845	0.194546	0.145696	0.107556	0.0699803	0.0519481	0.0406166
T32	B5	0.579529	0.45054	0.346279	0.218173	0.166443	0.12968	0.121853	0.0788007
T48	B5	0.564022	0.504447	0.369371	0.269275	0.134703	0.0834992	0.0550827	0.0361774
T128	B5	0.362335	0.288457	0.122757	0.101007	0.066909	0.0418583	0.0240681	0.0224939
T16	B6	0.513077	0.354839	0.266022	0.19556	0.143882	0.107485	0.091233	0.0691471
T32	B6	0.538825	0.474357	0.367053	0.242406	0.174226	0.126611	0.132576	0.101953
T48	B6	0.569502	0.515394	0.457153	0.381635	0.25769	0.176835	0.146866	0.118984
T128	B6	0.358367	0.338758	0.18766	0.190406	0.106888	0.0848391	0.0663495	0.0498812
T128	B6	0.494057	0.384838	0.268258	0.237499	0.148731	0.0984408	0.0773014	0.0390518
T128	B6	0.336468	0.305649	0.155434	0.0952149	0.0623081	0.0379663	0.0291801	0.0160898
T80	B7	0.336399	0.291494	0.133221	0.103483	0.0570734	0.0438554	0.0285127	0.0206948
T80	B7	0.28858	0.315564	0.156028	0.121079	0.0701672	0.0595858	0.039386	0.0231366
T128	B7	0.442234	0.311229	0.152483	0.103209	0.0623233	0.0360831	0.0217441	0.0193062
T128	B7	0.296571	0.310928	0.148734	0.111932	0.0750703	0.0477847	0.0300304	0.0228329
T16	B9	0.539762	0.427209	0.335808	0.247011	0.172938	0.121431	0.128137	0.0848458
T16	B9	0.360962	0.314139	0.260692	0.177965	0.124865	0.0922251	0.0840968	0.0663165
T32	B9	0.348667	0.312229	0.254239	0.189471	0.156261	0.121411	0.106287	0.0896832
T48	B9	0.388936	0.397374	0.374115	0.253311	0.176421	0.158707	0.119004	0.100726
T63	B9	0.402158	0.302371	0.252686	0.151155	0.091252	0.0516093	0.0325859	0.0297297
T80	B9	0.249217	0.236337	0.130387	0.0811252	0.053689	0.032062	0.0186047	0.016797
T128	B9	0.99271	0.998229	0.998465	0.83405	0.856151	0.842668	0.998352	0.808696
T128	B9	0.992257	0.997461	0.997449	0.895728	0.759974	0.791289	0.997983	0.870625
T8	B1	0.363666	0.262354	0.202163	0.141746	0.0772362	0.0472833	0.0443344	0.0236439
T8	B2	0.360514	0.235622	0.179992	0.140501	0.0891682	0.0619613	0.0518141	0.0330847
T8	B3	0.3526	0.263196	0.191622	0.133516	0.0874546	0.046821	0.0450352	0.0223313
T8	B4	0.351784	0.269976	0.246333	0.17031	0.0931865	0.0665974	0.0614629	0.0350322
T8	B5	0.27725	0.279717	0.220971	0.156031	0.0963684	0.0604982	0.0433433	0.0283782
T8	B6	0.252495	0.216497	0.160261	0.109797	0.0623664	0.0494763	0.0353873	0.0220879
T8	B7	0.0837066	0.102882	0.0747688	0.0530494	0.0320236	0.0193124	0.0168297	0.0101902
T8	B9	0.3116	0.286212	0.237452	0.16251	0.105287	0.0682799	0.05542	0.0317747
T8	B10	0.400991	0.344666	0.229647	0.19374	0.109181	0.0683315	0.0635477	0.0384853
T8	B11	0.340573	0.273095	0.209201	0.137927	0.0878405	0.0514919	0.0493391	0.0311005
T8	B12	0.291538	0.340453	0.249243	0.147636	0.103541	0.0564621	0.0468208	0.034711
T96	B1	0.341251	0.339544	0.236595	0.148304	0.0894025	0.0519168	0.0396611	0.0228605
T96	B2	0.419218	0.423421	0.318483	0.233751	0.139449	0.0928297	0.0644342	0.04508
T96	B3	0.374467	0.338616	0.213264	0.14133	0.0789612	0.0551459	0.0385549	0.0227647
T96	B4	0.283701	0.270742	0.192203	0.142711	0.0807738	0.0495709	0.0422624	0.0206746
T96	B5	0.37327	0.287218	0.184485	0.108978	0.0593529	0.0360089	0.0253411	0.0151034
T96	B6	0.27366	0.276869	0.211067	0.148842	0.0940919	0.0602048	0.045	0.0360169
T96	B7	0.354374	0.276056	0.191137	0.112133	0.0700224	0.0399216	0.0266356	0.0194421
T96	B9	0.373198	0.259505	0.210218	0.112892	0.0662366	0.0242551	0.0170543	0.010875
T96	B10	0.334698	0.330355	0.24077	0.158266	0.103147	0.0508083	0.0433421	0.0265028
T96	B11	0.274073	0.214409	0.170225	0.0865108	0.0414726	0.0223159	0.013531	0.00913349
T96	B12	0.296222	0.331739	0.258254	0.171789	0.114424	0.0644749	0.0529154	0.0232165
T112	B1	0.430772	0.239481	0.163535	0.0965455	0.0654253	0.0359359	0.0206061	0.0134296
T112	B2	0.509702	0.338645	0.199532	0.130856	0.0744781	0.0518536	0.0391227	0.0231002
T112	B3	0.417682	0.299475	0.152214	0.098363	0.0492743	0.0291591	0.0174752	0.00902848
T112	B4	0.351878	0.281525	0.137083	0.105155	0.0839446	0.0425056	0.0303558	0.0261316
T112	B5	0.340252	0.257454	0.128868	0.0592602	0.0375128	0.0261454	0.0142222	0.00806834
T112	B6	0.343527	0.233779	0.146069	0.0894239	0.0607879	0.0300948	0.0199799	0.0108587
T112	B7	0.262893	0.20857	0.159667	0.0773481	0.0441983	0.01733	0.0108708	0.00526926
T112	B9	0.702569	0.294497	0.240961	0.120103	0.0715873	0.0421065	0.0248289	0.0154449
T112	B10	0.536214	0.324405	0.245758	0.138343	0.0974527	0.0543233	0.0337803	0.0239608
T112	B11	0.366099	0.242152	0.170111	0.0859098	0.045829	0.0188965	0.00822349	0.0053284
T112	B12	0.362072	0.303952	0.210291	0.151049	0.0954989	0.05019	0.0394369	0.0218444

[truncated: 6 more sheets: fitness_1563_SD02, fitness_1565_SD01, fitness_1565_SD02, fitness_1751_SD01, fitness_1751_SD02, fitness_SPP10aC5_SD02]
