# Supplementary material for: Power law fitness landscapes and their ability to predict fitness
Source: Heredity (Edinb). 2018 Sep 6;121(5):482–98. doi: 10.1038/s41437-018-0143-5 (PMC6180038; doi:10.1038/s41437-018-0143-5)
Supplement: Supplementary file 11 — Supplemental File 2 - Fitness Fission Yeast [file 41437_2018_143_MOESM11_ESM.csv]

	Background	Timepoints	Fitness	Error
1	824	0	0.0677824622522437	4.06032187455496e-12
2	824	8	0.0368309490033815	0.00264761603585863
3	824	16	0.0658349529959855	0.0108388376554873
4	824	32	0.0552420173236882	0.0124248924735171
5	824	48	0.0581240832536238	0.0090364380431644
6	824	63	0.0693936022004703	0.0202068615286857
7	824	75	0.0747542581697432	0.0122510666448243
8	824	80	0.0713781228798846	0.00854847423370754
9	824	112	0.0816937415816069	0.0184539358745319
10	824	128	0.0817552816402509	0.0254298410093408
11	824	160	0.0916334177297115	0.00786235149157402
12	1058	0	-0.201385467724199	0.000185652909930405
13	1058	8	-0.105958987469321	0.041086966524999
14	1058	16	-0.0561319626568721	0.03900312190662
15	1058	32	-0.034220468884627	0.0272571151872572
16	1058	48	-0.0173100871580181	0.0325023173883012
17	1058	63	-0.0295761082553433	0.0279900810030727
18	1058	75	0.00191277933990432	0.0403979813438376
19	1058	80	-0.0228300879387059	0.0135115595890249
20	1058	112	0.0377520571947123	0.0187705962836782
21	1058	128	0.041215623583775	0.0453825416372638
22	1058	160	0.0864445094921829	0.0154693179257778
23	1088	0	0.0219675015566873	3.83264690817509e-14
24	1088	8	0.0183674234663575	0.00480778443448627
25	1088	16	0.0238966930680654	0.00602465213395396
26	1088	32	0.0257205860762664	0.00610135546024304
27	1088	48	0.0243880140297078	0.00598477458422168
28	1088	63	0.0400016589658082	0.00564374519151821
29	1088	75	0.0371172800843812	0.00696538330239796
30	1088	80	0.0366295070863348	0.00890224459882932
31	1088	112	0.0437433549262699	0.00724070934153883
32	1088	128	0.0346080809265933	0.00878157378588109
33	1088	160	0.0462720952157595	0.00303086368100664
34	1089	0	-0.174471417999755	1.1026089474786e-11
35	1089	8	-0.0758220790748246	0.0308442472179736
36	1089	16	-0.0251438204672211	0.00768821372219739
37	1089	32	-0.0229690924111502	0.0262031451997547
38	1089	48	-0.00253700834271441	0.0165651954459166
39	1089	63	0.00947611292195931	0.00184917584299192
40	1089	75	0.0131916683360206	0.0170834784155586
41	1089	80	0.0167021839643424	0.0046423115672498
42	1089	112	0.0975760815978091	0
43	1089	128	0.0779754557133371	0.0235439695973047
44	1089	160	0.0952347374981852	0.000291601077842232
45	1279	0	0.040121636465183	0
46	1279	8	0.0308890603568782	0.00308345611529266
47	1279	16	0.0764628686690848	0.0143247012367121
48	1279	32	0.0602016135117254	0.00891045342928222
49	1279	48	0.0847327263870073	0.013024484696584
50	1279	63	0.0920677538572922	0.00863039379159394
51	1279	75	0.0871216421334794	0.00613748419017141
52	1279	80	0.0834876045467155	0.0121035412577949
53	1279	112	0.0777038599732485	0.0216772337584248
54	1279	128	0.0807754518739555	0.00852177787178209
55	1279	160	0.0977309254265403	0.013960115440892
56	1563	0	0.0356026697684656	0.00417565917047686
57	1563	8	0.0578143528944664	0.00488400598217908
58	1563	16	0.0474652394739677	0.0318162962923193
59	1563	32	0.0472320887866291	0.00547134512512585
60	1563	48	0.0460858683322946	0.00920150374534014
61	1563	63	0.0512578965663471	0.00488307842696367
62	1563	75	0.0687370424197359	0.00920725335595482
63	1563	80	0.0685015999307343	0.00730651746971771
64	1563	112	0.0886605647618037	0.00448766151697789
65	1563	128	0.068505643011181	0.0108952324539481
66	1563	160	0.0922751630009442	0.0124255503068789
67	1565	0	-0.0099993779286008	0.000303671973192543
68	1565	8	-0.0199089367034829	0.00182507028372924
69	1565	16	-0.0195772961172535	0.00421322254430768
70	1565	32	-0.0195264329554435	0.002193926193528
71	1565	48	-0.00948796730873008	0.0101167769593488
72	1565	63	-0.000896680911208023	0.0160123394050274
73	1565	75	-0.00242060359029768	0.0180946187060326
74	1565	80	-0.0147187747415096	0.00701391927899045
75	1565	112	0.0596127617214349	0.0154653415389123
76	1565	128	0.0394564495087874	0.048676065664367
77	1565	160	0.0889024516691483	0.014052574021296
78	1751	0	-0.0104208401579376	8.99358763618574e-06
79	1751	8	-0.0123594497119375	0.00430963900735482
80	1751	16	-0.00644327149227305	0.00496414354874262
81	1751	32	0.0077649381147063	0.00896611599729841
82	1751	48	0.0124168447669691	0.00493560906892246
83	1751	63	0.0133342973005129	0.00494582503247634
84	1751	75	0.0214958204323572	0.0121262241740984
85	1751	80	0.0221641281534053	0.0107948758487603
86	1751	112	0.0399884851964318	0.0129603436488392
87	1751	128	0.0611206166237418	0.0273852106825316
88	1751	160	0.0928845536636978	0.0385287872042522
