# Supplementary material for: Power law fitness landscapes and their ability to predict fitness
Source: Heredity (Edinb). 2018 Sep 6;121(5):482–98. doi: 10.1038/s41437-018-0143-5 (PMC6180038; doi:10.1038/s41437-018-0143-5)
Supplement: Supplementary file 12 — Supplemental File 3 [file 41437_2018_143_MOESM12_ESM.csv]

Model	Parameter	Fission Yeast	Budding Yeast 30	Budding Yeast 37	Budding Yeast	E. coli
Power Law	Rate Beneficial Mutations	0.04	0.06	0.01	0.54	0.36
	Mean Change in Phenotype	0.16	0.12	0.39	0.65	1.05
	Alpha	0.24	0.17	0.13	0.05	0.53
	k	0.14	0.08	0.02	0.08	0.17
	Rate Neural Mutations	NA	0.3	0.04	0.03	0.1
Stickbreaking	Rate Beneficial Mutations	0.02	0.03	0.01	0.01	0.05
	Mean Alpha	0.04	0.01	0.01	0.01	0.09
	Maximum s	0.01	0.05	0.05	0.08	0.06
	Rate Neural Mutations	NA	0.07	0.01	0.02	0.02
Saturation	Rate Beneficial Mutations	0.06	0.06	0.03	0.03	0.6
	Mean Alpha	0.02	0.01	0.01	0.16	0.68
	Maximum s	0.02	0.02	0.04	0.01	0.04
	Rate Neural Mutations	NA	0.05	0.01	0.01	0.16
Thermodynamics	Rate Beneficial Mutations	0.01	0.04	0.04	0.21	0.06
	Mean Alpha	0.01	0.03	0.01	0.12	0.09
	Maximum s	0.01	0.25	0.01	0.03	0.01
	Rate Neural Mutations	NA	0.36	0.02	0.04	0.02
FGM	Rate Mutation	0.1	0.05	0.02	0.06	0.04
	Maximum s	0.06	0.08	0.03	0.02	0.04
	Sigma	0.32	0.16	0.12	0.3	0.03
	Dimensions	0.83	0.09	0.45	0.3	0.1
	Q	0.53	0.22	0.37	0.38	0.26
